# Supplementary material for: (E)-1-(2-Hy­droxy-4,6-dimeth­oxy­phen­yl)-3-(4-meth­oxy­phen­yl)prop-2-en-1-one from Kaempferia rotunda Val
Source: Acta Crystallogr Sect E Struct Rep Online. 2010 Oct 30;66(Pt 11):o2944. doi: 10.1107/S1600536810042674 (PMC3009218; doi:10.1107/S1600536810042674)
Supplement: Supplementary file 2 [file e-66-o2944-Isup2.hkl]

# 
# h,k,l, Fc-squared, Fo-squared, sigma(Fo-squared) and status flag 
# 
data_I
_shelx_title '  P21/n' 
_shelx_refln_list_code          4 
_shelx_F_calc_maximum      219.31 
_exptl_crystal_F_000       664.00 
_reflns_d_resolution_high  0.7698 
 
loop_ 
 _symmetry_equiv_pos_as_xyz 
 'x, y, z' 
 '-x+1/2, y+1/2, -z+1/2' 
 '-x, -y, -z' 
 'x-1/2, -y-1/2, z-1/2' 
 
_cell_length_a    12.8502 
_cell_length_b     8.3226 
_cell_length_c    14.1865 
_cell_angle_alpha  90.000 
_cell_angle_beta   97.765 
_cell_angle_gamma  90.000 
 
_shelx_F_squared_multiplier     1.000 
 
loop_ 
 _refln_index_h 
 _refln_index_k 
 _refln_index_l 
 _refln_F_squared_calc 
 _refln_F_squared_meas 
 _refln_F_squared_sigma 
 _refln_observed_status 
   2   0   0      785.64      714.33     14.76 o 
   4   0   0    12570.90    12458.29    187.34 o 
   6   0   0     2833.78     3013.10     42.11 o 
   8   0   0     2867.85     3093.78     43.68 o 
  10   0   0     1087.43     1159.85     17.90 o 
  12   0   0      185.75      189.74     13.66 o 
  14   0   0      830.81      817.15     27.50 o 
  16   0   0        1.39        2.51      4.09 o 
   1   1   0     3745.58     3638.57     55.15 o 
   2   1   0     1762.39     1797.57     21.51 o 
   3   1   0    48097.61    37569.05   1635.39 o 
   4   1   0       90.57       87.43      1.58 o 
   5   1   0      335.57      339.47      4.40 o 
   6   1   0     5424.48     5723.10     61.29 o 
   7   1   0      896.87      913.44      9.84 o 
   8   1   0     1952.17     2067.49     21.07 o 
   9   1   0      461.90      445.00      5.60 o 
  10   1   0      387.40      388.44      5.86 o 
  11   1   0      794.75      804.92     11.56 o 
  12   1   0        5.58        3.14      1.71 o 
  13   1   0      155.19      134.84      6.27 o 
  14   1   0        4.26       -0.59      2.37 o 
  15   1   0       38.10       39.24      4.42 o 
  16   1   0      207.08      179.67      8.32 o 
   0   2   0     1040.73     1033.06     17.97 o 
   1   2   0     8503.00     8260.51     88.63 o 
   2   2   0     7029.97     6931.68     74.83 o 
   3   2   0     5154.80     5295.79     56.76 o 
   4   2   0        1.27        3.64      0.48 o 
   5   2   0        2.07        4.08      0.53 o 
   6   2   0      166.55      181.66      3.25 o 
   7   2   0      411.93      446.79      5.40 o 
   8   2   0       59.71       55.48      2.57 o 
   9   2   0     1137.08     1255.57     16.88 o 
  10   2   0      210.05      207.80      3.97 o 
  11   2   0      117.04      131.01      3.21 o 
  12   2   0       18.61       17.27      1.78 o 
  13   2   0      817.25      761.73     18.01 o 
  14   2   0        6.54        6.90      2.76 o 
  15   2   0        8.88        9.04      3.84 o 
  16   2   0       77.37       66.21      7.46 o 
   1   3   0       21.04       19.95      0.87 o 
   2   3   0        0.04        0.08      0.44 o 
   3   3   0       99.91      112.44      2.12 o 
   4   3   0      503.43      506.59      6.90 o 
   5   3   0     1640.04     1841.68     18.70 o 
   6   3   0        8.50       10.19      1.67 o 
   7   3   0       10.42        5.87      1.05 o 
   8   3   0        3.36        5.50      1.01 o 
   9   3   0        0.08        0.70      0.94 o 
  10   3   0      548.87      559.98      7.97 o 
  11   3   0        9.75       10.97      1.59 o 
  12   3   0      103.92      109.67      4.26 o 
  13   3   0      172.79      186.50      5.86 o 
  14   3   0       29.19       25.07      3.66 o 
  15   3   0       47.92       35.49      4.36 o 
   0   4   0        0.17        0.58      0.95 o 
   1   4   0       64.81       59.82      1.58 o 
   2   4   0      132.68      133.97      2.76 o 
   3   4   0      259.11      272.47      3.88 o 
   4   4   0      847.51      859.05      9.37 o 
   5   4   0      394.01      386.58      5.35 o 
   6   4   0      447.86      473.71      5.84 o 
   7   4   0       41.53       45.88      1.91 o 
   8   4   0      118.65      120.90      2.96 o 
   9   4   0       13.17       14.37      1.44 o 
  10   4   0       60.42       53.13      2.61 o 
  11   4   0        0.11       -0.19      1.26 o 
  12   4   0       50.23       44.74      2.74 o 
  13   4   0        0.46        1.32      1.51 o 
  14   4   0       30.99       42.11      4.35 o 
  15   4   0        2.28       -1.93      4.51 o 
   1   5   0        0.31       -0.77      0.51 o 
   2   5   0      162.70      138.21      3.65 o 
   3   5   0       40.70       44.63      1.62 o 
   4   5   0      780.59      779.73      8.78 o 
   5   5   0      127.16      139.28      2.55 o 
   6   5   0       99.31       90.24      2.30 o 
   7   5   0       75.27       74.47      2.40 o 
   8   5   0       14.35       12.56      2.35 o 
   9   5   0       22.42       26.75      1.82 o 
  10   5   0       85.06       83.41      2.78 o 
  11   5   0        1.08        2.24      1.41 o 
  12   5   0       14.74       12.74      2.20 o 
  13   5   0        1.53        0.04      2.28 o 
  14   5   0      201.82      205.87      8.07 o 
   0   6   0        0.51        0.84      1.41 o 
   1   6   0      844.08      821.66     11.74 o 
   2   6   0      267.18      241.51      4.79 o 
   3   6   0      150.27      154.92      3.73 o 
   4   6   0      411.55      408.98      6.06 o 
   5   6   0      267.81      257.78      4.47 o 
   6   6   0       22.91       15.64      2.28 o 
   7   6   0       64.39       64.36      3.34 o 
   8   6   0      208.73      223.07      5.07 o 
   9   6   0       81.56       80.89      3.23 o 
  10   6   0       47.65       50.79      3.38 o 
  11   6   0       23.94       24.70      2.70 o 
  12   6   0        1.12       -1.10      1.77 o 
  13   6   0       16.60       12.12      2.80 o 
   1   7   0      162.24      159.75      4.06 o 
   2   7   0     1293.35     1233.04     16.98 o 
   3   7   0       10.49       13.98      1.53 o 
   4   7   0       48.44       50.02      2.56 o 
   5   7   0        7.70        6.89      1.46 o 
   6   7   0      380.28      371.48     11.71 o 
   7   7   0       15.96       14.97      2.18 o 
   8   7   0      217.27      220.45      8.93 o 
   9   7   0       14.70       15.23      2.38 o 
  10   7   0       34.16       38.75      4.08 o 
  11   7   0        0.38        2.38      2.41 o 
  12   7   0        0.72       -1.72      4.58 o 
   0   8   0       40.69       36.94      3.40 o 
   1   8   0      712.47      693.11     11.01 o 
   2   8   0       64.85       68.41      3.63 o 
   3   8   0      649.13      636.46     20.40 o 
   4   8   0       33.96       34.44      2.38 o 
   5   8   0      683.19      677.24     15.02 o 
   6   8   0       65.06       68.39      3.98 o 
   7   8   0       22.95       20.62      4.23 o 
   8   8   0       78.07       86.31      4.49 o 
   9   8   0      209.27      226.09      8.57 o 
  10   8   0       38.77       34.73      4.22 o 
  11   8   0       16.54       15.07      3.98 o 
   1   9   0       51.58       57.35      3.12 o 
   2   9   0       56.65       57.50      3.92 o 
   3   9   0        8.60        8.71      1.74 o 
   4   9   0        3.13        4.92      1.99 o 
   5   9   0      560.70      561.54     11.89 o 
   6   9   0      219.63      234.05      7.00 o 
   7   9   0       14.48       12.19      2.48 o 
   8   9   0        0.42       -1.30      4.44 o 
   9   9   0      272.47      285.30     10.20 o 
   0  10   0      116.63      125.78      6.98 o 
   1  10   0      149.40      138.73      6.33 o 
   2  10   0      781.17      807.74     15.28 o 
   3  10   0       64.59       63.99      4.31 o 
   4  10   0       29.46       29.18      3.26 o 
   5  10   0        0.08       -0.03      2.14 o 
   6  10   0       10.72       14.80      2.74 o 
 -15   0   1        1.88        5.72      3.98 o 
 -13   0   1      101.07       92.23      7.36 o 
 -11   0   1      143.64      148.30      4.09 o 
  -9   0   1      216.47      230.88      4.89 o 
  -7   0   1     9568.11     9838.89    134.99 o 
  -5   0   1     4923.15     5160.86     71.03 o 
  -3   0   1      951.22      990.87     14.06 o 
  -1   0   1     1511.07     1443.92     24.67 o 
   1   0   1     3681.27     3484.37     48.51 o 
   3   0   1     3753.81     3892.06     53.72 o 
   5   0   1      151.84      124.30      3.25 o 
   7   0   1       61.97       81.98      2.88 o 
   9   0   1      258.20      310.69      6.45 o 
  11   0   1      921.78      963.57     19.80 o 
  13   0   1      475.79      502.53     18.97 o 
  15   0   1      133.91      137.47     10.04 o 
 -16   1   1      139.53      154.22     15.77 o 
 -15   1   1      291.45      290.14     10.13 o 
 -14   1   1       77.28       61.62      5.18 o 
 -13   1   1       23.56       23.68      3.35 o 
 -12   1   1       92.15      104.14      9.17 o 
 -11   1   1      665.37      670.92     10.27 o 
 -10   1   1     1102.28     1159.85     12.67 o 
  -9   1   1      676.73      722.30      8.27 o 
  -8   1   1     1646.33     1759.14     18.09 o 
  -7   1   1       10.49        3.43      1.02 o 
  -6   1   1      107.32      110.69      1.91 o 
  -5   1   1     2585.24     2546.97     25.17 o 
  -4   1   1    16521.95    16403.04    225.29 o 
  -3   1   1     3576.33     3339.96     45.46 o 
  -2   1   1     2134.56     2091.49     44.61 o 
  -1   1   1      640.61      619.13      7.13 o 
   0   1   1      581.80      537.47      5.46 o 
   1   1   1     2668.92     2518.68     45.81 o 
   2   1   1      154.18      173.57      2.70 o 
   3   1   1       85.40       85.11      1.70 o 
   4   1   1      252.18      220.50      3.61 o 
   5   1   1        5.93       17.08      0.89 o 
   6   1   1     3058.22     3397.33     36.85 o 
   7   1   1     1064.68     1191.62     12.53 o 
   8   1   1      367.18      406.18      5.53 o 
   9   1   1       75.12       76.59      2.58 o 
  10   1   1      162.49      154.70      7.33 o 
  11   1   1      143.27      145.36      3.91 o 
  12   1   1       49.74       48.53      2.67 o 
  13   1   1      443.42      422.28      9.36 o 
  14   1   1      343.71      325.91     18.81 o 
  15   1   1       51.24       45.71      7.07 o 
  16   1   1       98.71      104.36      6.66 o 
 -16   2   1      187.71      206.80      8.93 o 
 -15   2   1      216.05      209.62      8.56 o 
 -14   2   1      219.91      195.00     12.11 o 
 -13   2   1        7.99        1.30      2.22 o 
 -12   2   1      347.58      342.11      8.23 o 
 -11   2   1      204.67      203.76      4.63 o 
 -10   2   1       97.78       89.60      2.53 o 
  -9   2   1       26.76       24.90      1.24 o 
  -8   2   1      912.96      954.93     10.46 o 
  -7   2   1     2758.21     2763.02     30.36 o 
  -6   2   1      112.43      123.62      3.28 o 
  -5   2   1      425.38      451.12      7.30 o 
  -4   2   1      178.85      167.94      2.35 o 
  -3   2   1     5661.07     5709.21     55.42 o 
  -2   2   1    22979.62    21490.81    304.65 o 
  -1   2   1    10994.01    11043.87    199.15 o 
   0   2   1     1490.17     1475.67     14.64 o 
   1   2   1     3081.46     2985.54     29.13 o 
   2   2   1        1.15        1.69      0.81 o 
   3   2   1        0.99        3.47      0.44 o 
   4   2   1      504.79      491.02      5.96 o 
   5   2   1      458.59      433.24      6.43 o 
   6   2   1        6.15       10.34      1.05 o 
   7   2   1        6.93        4.50      0.98 o 
   8   2   1        8.75       11.03      1.10 o 
   9   2   1       31.58       32.80      1.72 o 
  10   2   1        0.52       -0.18      0.96 o 
  11   2   1      562.63      552.34      8.97 o 
  12   2   1       69.62       61.84      4.52 o 
  13   2   1      190.61      215.62      9.51 o 
  14   2   1       19.88       15.97      3.17 o 
  15   2   1       31.52       35.93      4.34 o 
  16   2   1      150.02      138.34      9.86 o 
 -15   3   1       62.30       57.36      6.40 o 
 -14   3   1       12.57        9.44      2.95 o 
 -13   3   1        0.21       -0.17      1.67 o 
 -12   3   1       13.13       10.91      1.66 o 
 -11   3   1        0.15       -1.67      1.11 o 
 -10   3   1        1.28        0.89      0.95 o 
  -9   3   1      348.03      349.45      6.11 o 
  -8   3   1       97.33      110.50      3.40 o 
  -7   3   1     1813.63     1915.92     21.44 o 
  -6   3   1       71.43       83.47      2.09 o 
  -5   3   1     1296.59     1343.37     13.94 o 
  -4   3   1     1458.98     1526.43     15.58 o 
  -3   3   1      669.70      699.00      8.80 o 
  -2   3   1       34.44       43.43      1.28 o 
  -1   3   1       41.83       51.57      1.92 o 
   0   3   1     2283.93     2255.16     22.30 o 
   1   3   1     4133.58     4086.16     43.85 o 
   2   3   1      630.20      616.94      6.71 o 
   3   3   1      452.04      464.58      5.31 o 
   4   3   1     1181.20     1301.92     13.46 o 
   5   3   1     1177.36     1254.54     13.09 o 
   6   3   1      517.14      557.30      7.08 o 
   7   3   1       22.54       22.74      1.55 o 
   8   3   1        9.56       11.25      1.22 o 
   9   3   1       86.62       85.89      2.60 o 
  10   3   1      443.91      442.56      6.77 o 
  11   3   1      263.21      249.26      4.77 o 
  12   3   1        1.74        1.25      1.38 o 
  13   3   1       30.48       21.30      2.60 o 
  14   3   1      130.41      151.13     12.58 o 
  15   3   1        2.85       -0.53      2.65 o 
 -15   4   1      292.75      308.68     10.59 o 
 -14   4   1        1.76       -1.23      2.39 o 
 -13   4   1       51.01       51.88      3.24 o 
 -12   4   1       11.53        7.94      2.19 o 
 -11   4   1       84.29       83.71      3.89 o 
 -10   4   1      237.54      240.17      6.08 o 
  -9   4   1       51.14       49.95      3.39 o 
  -8   4   1       12.93       10.20      1.23 o 
  -7   4   1      204.25      221.44      3.45 o 
  -6   4   1      174.40      157.76      2.72 o 
  -5   4   1     1905.17     1951.16     19.95 o 
  -4   4   1      997.10     1154.66     14.05 o 
  -3   4   1     1311.65     1359.64     14.08 o 
  -2   4   1        8.45        5.70      0.72 o 
  -1   4   1       43.93       53.23      1.43 o 
   0   4   1       96.01      106.85      2.50 o 
   1   4   1       40.07       31.32      1.18 o 
   2   4   1     1304.59     1286.35     13.32 o 
   3   4   1      210.50      216.60      3.06 o 
   4   4   1      115.95      106.79      2.01 o 
   5   4   1      216.58      248.39      3.86 o 
   6   4   1       36.20       40.02      1.38 o 
   7   4   1      131.11      142.74      3.76 o 
   8   4   1       51.03       44.65      3.28 o 
   9   4   1        3.95        1.86      1.13 o 
  10   4   1      198.82      185.27      4.51 o 
  11   4   1        8.29        4.10      1.29 o 
  12   4   1       64.56       70.22      4.23 o 
  13   4   1       27.92       26.20      2.38 o 
  14   4   1        3.92        3.26      2.16 o 
  15   4   1        3.49        3.76      2.90 o 
 -14   5   1      112.59      114.00      7.60 o 
 -13   5   1        5.47        4.06      1.97 o 
 -12   5   1      315.50      315.31      7.85 o 
 -11   5   1        0.13       -0.27      1.32 o 
 -10   5   1        1.35        1.46      1.41 o 
  -9   5   1      233.34      234.17      4.52 o 
  -8   5   1      185.78      200.30      3.99 o 
  -7   5   1      167.68      170.66      3.47 o 
  -6   5   1      347.78      384.78      5.14 o 
  -5   5   1      240.35      240.05      3.90 o 
  -4   5   1      118.95      124.87      2.47 o 
  -3   5   1      262.36      250.42      4.53 o 
  -2   5   1      964.27      923.89     11.12 o 
  -1   5   1      493.76      452.94      6.04 o 
   0   5   1        1.91        2.47      0.90 o 
   1   5   1        1.56        0.19      0.60 o 
   2   5   1       26.02       16.26      1.05 o 
   3   5   1      575.89      596.89      6.94 o 
   4   5   1       10.74       11.40      0.92 o 
   5   5   1       47.56       57.70      1.80 o 
   6   5   1       31.20       24.29      1.27 o 
   7   5   1       18.25       16.99      1.43 o 
   8   5   1       87.04       85.93      2.98 o 
   9   5   1      133.47      142.45      3.49 o 
  10   5   1       68.38       62.85      2.68 o 
  11   5   1       89.84       93.35      3.64 o 
  12   5   1        0.50       -0.29      1.70 o 
  13   5   1       24.93       19.78      2.66 o 
  14   5   1       25.08       31.80      5.67 o 
 -13   6   1       41.13       42.18      6.54 o 
 -12   6   1      386.80      376.50     14.05 o 
 -11   6   1       10.08       10.37      2.11 o 
 -10   6   1      260.36      257.08      6.84 o 
  -9   6   1        2.16        3.50      1.69 o 
  -8   6   1      498.51      519.81      9.95 o 
  -7   6   1        3.43        2.73      1.36 o 
  -6   6   1      907.46      914.79     14.37 o 
  -5   6   1        9.92        8.48      1.18 o 
  -4   6   1      137.97      128.43      3.23 o 
  -3   6   1       84.33       78.38      3.77 o 
  -2   6   1      875.31      849.37     12.08 o 
  -1   6   1      338.75      313.87      5.69 o 
   0   6   1       85.47       71.52      2.54 o 
   1   6   1      236.32      222.92      4.93 o 
   2   6   1      896.05      879.76     14.59 o 
   3   6   1       55.81       64.40      3.90 o 
   4   6   1       26.75       29.86      1.59 o 
   5   6   1        5.13        4.25      1.04 o 
   6   6   1       88.60       89.12      3.12 o 
   7   6   1       96.96       92.86      3.23 o 
   8   6   1        0.00        0.03      1.21 o 
   9   6   1        6.32        8.63      1.60 o 
  10   6   1        0.18       -1.65      1.31 o 
  11   6   1       18.86       19.86      2.93 o 
  12   6   1       30.37       20.91      2.76 o 
  13   6   1        6.35        5.44      2.50 o 
 -12   7   1       25.23       36.49      5.12 o 
 -11   7   1       70.48       67.49      5.11 o 
 -10   7   1        2.63        1.97      2.32 o 
  -9   7   1      793.62      768.62     17.74 o 
  -8   7   1       16.25       21.90      2.48 o 
  -7   7   1       11.31        8.46      2.88 o 
  -6   7   1       59.34       57.60      3.42 o 
  -5   7   1     1496.63     1529.40     26.31 o 
  -4   7   1      109.52      111.69      3.93 o 
  -3   7   1      831.51      818.62     12.12 o 
  -2   7   1      694.82      684.17     10.54 o 
  -1   7   1      892.93      884.47     12.90 o 
   0   7   1        0.03       -0.66      1.07 o 
   1   7   1      531.83      529.87      8.70 o 
   2   7   1      214.93      202.76      4.64 o 
   3   7   1      122.53      120.83      4.02 o 
   4   7   1       39.84       37.63      2.27 o 
   5   7   1      868.12      893.16     15.52 o 
   6   7   1      108.96      102.29      4.14 o 
   7   7   1       23.49       22.43      2.54 o 
   8   7   1      123.50      141.96      6.32 o 
   9   7   1       82.12       74.41      5.40 o 
  10   7   1      106.17      113.98      7.20 o 
  11   7   1       18.29       15.57      3.11 o 
  12   7   1       71.21       67.89      5.44 o 
 -11   8   1       40.06       35.38      5.53 o 
 -10   8   1      143.76      149.79      7.08 o 
  -9   8   1       82.06       78.03      5.58 o 
  -8   8   1      111.31      106.50      5.79 o 
  -7   8   1        6.72        5.89      2.00 o 
  -6   8   1      619.78      619.29     12.23 o 
  -5   8   1      571.89      592.34     18.08 o 
  -4   8   1      533.48      533.76     10.57 o 
  -3   8   1      247.70      246.73      6.81 o 
  -2   8   1      409.88      418.83      7.71 o 
  -1   8   1        6.38        4.72      1.73 o 
   0   8   1      114.43      113.17      4.73 o 
   1   8   1      630.24      646.61     10.47 o 
   2   8   1      189.35      192.16      4.77 o 
   3   8   1        0.97       -0.48      1.23 o 
   4   8   1        0.00       -1.74      1.24 o 
   5   8   1      287.27      296.00      7.58 o 
   6   8   1        6.24        3.92      1.90 o 
   7   8   1       16.42       14.84      2.41 o 
   8   8   1        5.77        5.62      2.05 o 
   9   8   1      256.47      251.23     13.01 o 
  10   8   1       66.70       66.48      9.36 o 
  -9   9   1      171.27      196.45     10.97 o 
  -8   9   1        7.69        5.42      2.73 o 
  -7   9   1       30.59       38.72      3.39 o 
  -6   9   1       78.67       77.19      4.44 o 
  -5   9   1       49.41       48.95      3.66 o 
  -4   9   1       78.61       79.88      3.55 o 
  -3   9   1      245.90      242.60      6.38 o 
  -2   9   1      450.09      468.40      8.72 o 
  -1   9   1      108.64       98.47      4.53 o 
   0   9   1       79.58       76.95      3.67 o 
   1   9   1      125.97      123.98      4.11 o 
   2   9   1       58.03       54.26      5.13 o 
   3   9   1       27.36       26.60      2.31 o 
   4   9   1       25.22       29.76      3.01 o 
   5   9   1       47.40       48.14      4.69 o 
   6   9   1        0.00        2.06      1.90 o 
   7   9   1        0.02        2.15      1.95 o 
   8   9   1      201.13      221.51      7.11 o 
   9   9   1        4.19        4.72      2.99 o 
  -6  10   1        0.04        1.62      2.54 o 
  -5  10   1       27.62       32.60      3.41 o 
  -4  10   1       68.58       64.65      4.28 o 
  -3  10   1      222.43      243.01      7.13 o 
  -2  10   1      129.19      139.38      4.73 o 
  -1  10   1      141.26      136.69      4.60 o 
   0  10   1        1.26        0.69      1.58 o 
   1  10   1        0.34       -0.95      1.65 o 
   2  10   1       33.88       35.27      2.80 o 
   3  10   1       49.02       51.49      3.91 o 
   4  10   1        9.22        5.35      2.18 o 
   5  10   1      149.72      155.23      6.05 o 
   6  10   1       11.77       18.16      2.95 o 
 -16   0   2       58.33       70.40      8.13 o 
 -14   0   2      266.42      322.96     14.66 o 
 -12   0   2      636.40      670.34     22.47 o 
 -10   0   2       33.36       32.99      3.15 o 
  -8   0   2     1171.04     1221.57     18.23 o 
  -6   0   2       60.15       41.49      4.38 o 
  -4   0   2     3132.18     2982.61     62.80 o 
  -2   0   2     1797.02     1700.71     23.69 o 
   0   0   2     1301.69     1260.68     17.59 o 
   2   0   2     4021.12     3948.39     55.89 o 
   4   0   2      225.43      249.51      4.41 o 
   6   0   2      493.03      472.47      7.80 o 
   8   0   2      297.30      326.46      6.11 o 
  10   0   2       23.00       23.28      3.96 o 
  12   0   2        3.13        6.23      2.11 o 
  14   0   2       69.50       76.01      7.81 o 
  16   0   2       12.65       18.50      5.45 o 
 -16   1   2       29.36       25.85      4.07 o 
 -15   1   2      108.12      102.94      6.16 o 
 -14   1   2      128.33      123.62      6.34 o 
 -13   1   2        0.85       -2.89      1.93 o 
 -12   1   2      109.25       94.86      4.44 o 
 -11   1   2      434.29      428.47      7.28 o 
 -10   1   2      238.81      252.10      3.81 o 
  -9   1   2       34.97       43.70      1.53 o 
  -8   1   2      600.11      620.42      7.13 o 
  -7   1   2      157.62      162.03      3.17 o 
  -6   1   2       19.15       20.80      1.26 o 
  -5   1   2      325.24      289.53      4.19 o 
  -4   1   2        0.19        1.15      0.40 o 
  -3   1   2      287.70      274.41      4.52 o 
  -2   1   2      439.43      416.32      4.93 o 
  -1   1   2     3849.77     3787.55     36.86 o 
   0   1   2      784.59      742.14     20.53 o 
   1   1   2     1798.93     1698.16     18.24 o 
   2   1   2        0.39        0.03      0.32 o 
   3   1   2     1878.38     1809.11     19.86 o 
   4   1   2       87.89       86.99      1.80 o 
   5   1   2     1257.28     1334.74     15.20 o 
   6   1   2     1374.92     1495.79     15.37 o 
   7   1   2      216.97      216.32      3.07 o 
   8   1   2      189.94      200.05      3.25 o 
   9   1   2      494.01      537.22      8.36 o 
  10   1   2      171.98      174.98      6.00 o 
  11   1   2       20.67       27.89      2.13 o 
  12   1   2        0.45        0.41      0.87 o 
  13   1   2        1.67        0.27      1.62 o 
  14   1   2       42.32       37.12      4.16 o 
  15   1   2        1.35       -1.53      2.55 o 
  16   1   2       25.82       22.82      4.75 o 
 -16   2   2        0.22       -1.59      2.82 o 
 -15   2   2      116.29      109.35      9.64 o 
 -14   2   2      188.82      194.40      7.87 o 
 -13   2   2        3.31        6.07      1.90 o 
 -12   2   2       24.38       24.00      2.79 o 
 -11   2   2      334.63      316.53      6.07 o 
 -10   2   2        9.23       11.89      2.65 o 
  -9   2   2      390.43      410.32      5.29 o 
  -8   2   2      162.59      162.24      3.43 o 
  -7   2   2      343.98      322.53      4.20 o 
  -6   2   2       44.65       45.11      1.30 o 
  -5   2   2      361.41      293.15     14.03 o 
  -4   2   2     1401.67     1417.92     15.81 o 
  -3   2   2     2632.34     2581.61     27.96 o 
  -2   2   2    14475.17    14300.72    152.33 o 
  -1   2   2       19.82       24.90      1.12 o 
   0   2   2      579.91      596.79      6.41 o 
   1   2   2      429.77      371.20      4.21 o 
   2   2   2      417.43      387.59      4.41 o 
   3   2   2        3.79        6.15      0.51 o 
   4   2   2       77.55       63.42      1.99 o 
   5   2   2      738.89      811.40      9.83 o 
   6   2   2     2703.59     2864.57     31.60 o 
   7   2   2      187.06      197.09      3.57 o 
   8   2   2      963.27      992.86     13.78 o 
   9   2   2      559.79      590.17      9.17 o 
  10   2   2      208.30      213.90      4.16 o 
  11   2   2      133.75      127.10      3.23 o 
  12   2   2       50.15       45.56      2.67 o 
  13   2   2       42.41       45.74      3.37 o 
  14   2   2       18.54       24.06      3.70 o 
  15   2   2       77.81       66.55      5.53 o 
 -16   3   2       15.20       18.57      3.85 o 
 -15   3   2      193.74      197.42      8.31 o 
 -14   3   2       78.58       72.65      5.35 o 
 -13   3   2       53.67       54.98      3.58 o 
 -12   3   2      226.72      233.98      5.33 o 
 -11   3   2      768.71      784.82     11.97 o 
 -10   3   2      127.51      127.95      3.59 o 
  -9   3   2       20.61       18.49      1.42 o 
  -8   3   2      960.12      940.12     22.92 o 
  -7   3   2      170.82      167.87      3.34 o 
  -6   3   2      471.04      501.69      8.22 o 
  -5   3   2      354.80      387.92      4.77 o 
  -4   3   2       45.89       44.55      1.83 o 
  -3   3   2      827.26      830.95      9.74 o 
  -2   3   2     3233.48     3233.54     31.81 o 
  -1   3   2      643.63      716.48      7.66 o 
   0   3   2       93.31      116.67      1.86 o 
   1   3   2      871.58      870.77      9.19 o 
   2   3   2     1104.21     1155.16     11.96 o 
   3   3   2     1086.16     1260.49     13.03 o 
   4   3   2     4628.96     4981.19     48.80 o 
   5   3   2       25.34       19.47      0.84 o 
   6   3   2      407.07      419.63      6.67 o 
   7   3   2      172.37      190.01      5.83 o 
   8   3   2        9.34        8.04      1.56 o 
   9   3   2      252.98      275.31      5.45 o 
  10   3   2       27.19       14.10      1.47 o 
  11   3   2      457.72      421.07      6.77 o 
  12   3   2      308.94      294.00      5.52 o 
  13   3   2       39.64       32.40      3.07 o 
  14   3   2       23.24       21.48      2.81 o 
  15   3   2        1.31        2.88      2.84 o 
 -15   4   2        0.28        0.41      2.74 o 
 -14   4   2       42.36       37.39      3.23 o 
 -13   4   2       93.03      101.72      4.48 o 
 -12   4   2      245.84      271.78      7.05 o 
 -11   4   2       42.42       32.86      4.11 o 
 -10   4   2      275.87      283.30      8.25 o 
  -9   4   2       23.84       27.32      4.75 o 
  -8   4   2      151.29      145.44      2.80 o 
  -7   4   2       39.64       40.07      1.54 o 
  -6   4   2       43.14       50.98      1.62 o 
  -5   4   2     4849.58     4967.01     48.87 o 
  -4   4   2     6075.11     6241.81     60.97 o 
  -3   4   2     2507.67     2722.28     33.22 o 
  -2   4   2        0.30        0.90      0.63 o 
  -1   4   2       17.34       23.46      1.15 o 
   0   4   2      320.42      291.22      3.69 o 
   1   4   2      430.44      501.93      6.37 o 
   2   4   2       44.45       49.53      1.41 o 
   3   4   2     1076.46     1176.14     12.42 o 
   4   4   2      133.54      186.29      3.35 o 
   5   4   2       41.10       47.64      1.47 o 
   6   4   2      284.69      320.56      5.06 o 
   7   4   2     1067.88     1168.90     14.27 o 
   8   4   2      233.63      220.19      4.22 o 
   9   4   2      190.69      166.29      4.82 o 
  10   4   2        5.63        4.93      1.28 o 
  11   4   2      127.33      111.42      3.26 o 
  12   4   2      106.47      112.17      3.87 o 
  13   4   2       12.11       11.26      2.37 o 
  14   4   2      338.64      319.45      8.51 o 
  15   4   2        5.87       -1.07      2.94 o 
 -14   5   2      236.33      281.05      9.60 o 
 -13   5   2      318.21      316.29     14.02 o 
 -12   5   2      380.15      408.57     17.05 o 
 -11   5   2       58.87       51.20      3.66 o 
 -10   5   2       98.89      106.88      4.29 o 
  -9   5   2     1744.82     1812.64     24.66 o 
  -8   5   2      474.71      468.64      6.90 o 
  -7   5   2     1731.37     1791.99     18.85 o 
  -6   5   2       70.80       63.06      1.90 o 
  -5   5   2      164.78      162.82      2.83 o 
  -4   5   2        0.26        4.00      0.93 o 
  -3   5   2      338.49      359.15      4.57 o 
  -2   5   2     1295.68     1234.30     14.41 o 
  -1   5   2       83.59       88.89      2.82 o 
   0   5   2     1026.10     1153.68     13.48 o 
   1   5   2       82.09       92.41      1.79 o 
   2   5   2      922.18      963.37     10.48 o 
   3   5   2      503.25      502.97      6.11 o 
   4   5   2        0.14        2.31      0.72 o 
   5   5   2       58.94       59.50      2.49 o 
   6   5   2       26.43       23.12      1.89 o 
   7   5   2       32.28       35.01      1.89 o 
   8   5   2        8.65        6.94      1.28 o 
   9   5   2      147.30      127.33      6.88 o 
  10   5   2       86.82       70.54      4.47 o 
  11   5   2      148.86      160.68      4.04 o 
  12   5   2        1.51        1.48      1.78 o 
  13   5   2       69.61       61.90      3.97 o 
  14   5   2       85.88       95.11      6.50 o 
 -13   6   2       28.03       30.85      3.16 o 
 -12   6   2      276.62      266.79      8.02 o 
 -11   6   2       53.62       65.58      6.89 o 
 -10   6   2      534.72      524.37     10.74 o 
  -9   6   2       86.78       90.72      6.43 o 
  -8   6   2        3.03        2.54      1.35 o 
  -7   6   2      511.58      511.94      8.51 o 
  -6   6   2     6148.39     6248.75     67.35 o 
  -5   6   2      232.95      215.94      4.52 o 
  -4   6   2       40.68       45.28      2.18 o 
  -3   6   2       33.46       34.44      1.65 o 
  -2   6   2       88.89       90.60      2.95 o 
  -1   6   2      107.05      110.31      3.35 o 
   0   6   2      188.16      179.06      4.05 o 
   1   6   2      271.21      262.52      5.11 o 
   2   6   2      867.57      900.74     14.64 o 
   3   6   2        0.47        0.15      0.94 o 
   4   6   2      138.78      144.36      3.16 o 
   5   6   2       49.39       50.81      2.48 o 
   6   6   2       49.67       56.85      3.64 o 
   7   6   2       24.84       23.72      2.01 o 
   8   6   2      102.10       89.45      4.02 o 
   9   6   2       29.97       24.99      2.21 o 
  10   6   2       64.25       58.17      3.65 o 
  11   6   2       36.86       35.72      3.12 o 
  12   6   2       24.06       19.12      2.75 o 
  13   6   2       21.50       25.84      3.98 o 
 -12   7   2       92.31      103.43      6.17 o 
 -11   7   2       10.30       16.14      4.25 o 
 -10   7   2      365.90      392.34     11.44 o 
  -9   7   2      869.43      881.50     19.66 o 
  -8   7   2      127.45      121.78      8.39 o 
  -7   7   2       46.68       43.54      4.16 o 
  -6   7   2       42.02       39.88      2.75 o 
  -5   7   2       97.62       89.48      3.19 o 
  -4   7   2      789.86      799.74     15.68 o 
  -3   7   2      360.12      365.90      6.92 o 
  -2   7   2       66.54       64.41      4.53 o 
  -1   7   2       15.13       10.17      1.50 o 
   0   7   2      369.24      371.27      6.77 o 
   1   7   2      143.99      149.35      4.41 o 
   2   7   2      243.18      239.56      6.44 o 
   3   7   2      136.45      140.94      3.84 o 
   4   7   2       36.99       37.07      2.24 o 
   5   7   2      150.13      144.13      4.89 o 
   6   7   2       68.92       64.39      3.70 o 
   7   7   2       40.84       37.97      3.02 o 
   8   7   2      204.43      183.29      6.39 o 
   9   7   2      238.55      229.68      6.62 o 
  10   7   2       32.30       29.48      2.92 o 
  11   7   2        0.84       -0.49      3.57 o 
  12   7   2        1.42        1.65      2.77 o 
 -11   8   2       45.44       38.85      4.48 o 
 -10   8   2      246.78      269.63      9.58 o 
  -9   8   2        9.52        5.90      2.74 o 
  -8   8   2        1.65        1.50      2.36 o 
  -7   8   2      465.40      436.06     20.91 o 
  -6   8   2      130.71      123.93      4.73 o 
  -5   8   2      271.38      282.67      6.11 o 
  -4   8   2      764.09      787.48     15.09 o 
  -3   8   2      382.63      378.70     10.17 o 
  -2   8   2        0.00        0.44      1.38 o 
  -1   8   2        0.77        0.02      1.38 o 
   0   8   2       89.15       88.56      3.27 o 
   1   8   2       12.16       10.71      1.63 o 
   2   8   2       85.03       97.68      4.12 o 
   3   8   2      216.71      215.17      5.13 o 
   4   8   2      321.37      329.36      8.03 o 
   5   8   2        1.25        0.74      1.68 o 
   6   8   2       41.14       44.31      3.35 o 
   7   8   2       10.25        6.10      2.01 o 
   8   8   2        0.28        1.59      1.94 o 
   9   8   2       44.26       38.59      3.44 o 
  10   8   2       22.83       24.23      3.73 o 
  -9   9   2       82.24       71.58      5.64 o 
  -8   9   2       36.23       37.56      4.70 o 
  -7   9   2        1.12       -0.79      2.23 o 
  -6   9   2       33.09       32.82      3.16 o 
  -5   9   2        0.33        1.33      1.73 o 
  -4   9   2      263.11      272.49      7.21 o 
  -3   9   2      460.66      466.20      8.70 o 
  -2   9   2      394.54      405.58      7.92 o 
  -1   9   2      308.01      310.55      6.71 o 
   0   9   2       78.29       79.70      3.46 o 
   1   9   2       45.91       52.06      3.38 o 
   2   9   2       19.11       17.24      1.99 o 
   3   9   2        5.34        4.77      1.97 o 
   4   9   2        5.49        5.59      2.29 o 
   5   9   2        0.62       -0.04      2.23 o 
   6   9   2        2.27        0.87      1.90 o 
   7   9   2      137.59      148.00      5.74 o 
   8   9   2       93.05       99.30      5.09 o 
  -6  10   2       40.62       35.66      4.18 o 
  -5  10   2       26.45       29.37      3.26 o 
  -4  10   2        5.71        8.80      3.01 o 
  -3  10   2      352.31      361.68      7.81 o 
  -2  10   2       55.38       55.65      3.38 o 
  -1  10   2      235.77      242.81      6.81 o 
   0  10   2        6.28        8.12      2.09 o 
   1  10   2      317.99      329.45      7.32 o 
   2  10   2       10.68       10.35      5.10 o 
   3  10   2      281.00      291.24      8.18 o 
   4  10   2        7.49        5.59      2.25 o 
   5  10   2      176.74      192.06      6.78 o 
 -15   0   3       99.62      104.76      9.51 o 
 -13   0   3       10.15       10.33      3.82 o 
 -11   0   3       23.34       26.07      2.65 o 
  -9   0   3       31.34       26.49      1.69 o 
  -7   0   3      279.44      256.45     10.74 o 
  -5   0   3     1382.40     1428.18     20.41 o 
  -3   0   3     2595.69     2513.57     35.05 o 
  -1   0   3     2620.26     2346.89     32.54 o 
   1   0   3       39.77       35.57      1.65 o 
   3   0   3       41.70       45.68      1.57 o 
   5   0   3        0.42        1.03      0.63 o 
   7   0   3       14.44       18.70      1.34 o 
   9   0   3      109.26      108.91      4.58 o 
  11   0   3       90.35       91.22      5.66 o 
  13   0   3      179.68      172.72     10.31 o 
  15   0   3        6.42        3.58      3.98 o 
 -16   1   3       91.70       91.34      6.48 o 
 -15   1   3      103.22       82.06      5.94 o 
 -14   1   3        1.94       -2.79      2.17 o 
 -13   1   3        0.90       -1.59      2.19 o 
 -12   1   3      275.06      265.36      8.62 o 
 -11   1   3      747.87      784.62     11.66 o 
 -10   1   3       21.56       22.48      1.78 o 
  -9   1   3       17.44       13.96      0.97 o 
  -8   1   3      369.76      377.11      4.75 o 
  -7   1   3       13.83       12.42      0.79 o 
  -6   1   3      309.00      308.02      3.82 o 
  -5   1   3      386.35      398.44      5.22 o 
  -4   1   3       27.85       21.17      1.10 o 
  -3   1   3      279.56      257.17      3.35 o 
  -2   1   3      124.62      137.08      2.13 o 
  -1   1   3       46.95       34.86      0.98 o 
   0   1   3        2.02        6.20      0.57 o 
   1   1   3     4186.38     3981.78     38.85 o 
   2   1   3      206.32      203.13      2.67 o 
   3   1   3        6.22        8.43      0.55 o 
   4   1   3       42.13       42.04      1.03 o 
   5   1   3       12.92        7.27      0.82 o 
   6   1   3       42.55       34.18      1.46 o 
   7   1   3       43.03       42.01      2.33 o 
   8   1   3      103.52      110.87      2.62 o 
   9   1   3        9.63        9.47      1.16 o 
  10   1   3       62.55       58.94      2.78 o 
  11   1   3       38.57       32.90      2.30 o 
  12   1   3        0.45        2.20      1.56 o 
  13   1   3       48.27       46.74      2.93 o 
  14   1   3       20.86       16.57      2.51 o 
  15   1   3        7.50        4.32      5.82 o 
 -16   2   3      125.80      119.79      6.83 o 
 -15   2   3       35.94       25.18      3.97 o 
 -14   2   3      134.71      141.48      6.73 o 
 -13   2   3       74.84       61.74      3.63 o 
 -12   2   3       84.93       76.61      3.62 o 
 -11   2   3        1.90        0.17      1.24 o 
 -10   2   3      168.80      158.24      3.35 o 
  -9   2   3       88.10      103.32      2.56 o 
  -8   2   3      161.86      179.80      2.88 o 
  -7   2   3      404.13      394.22      5.85 o 
  -6   2   3       39.87       40.72      1.24 o 
  -5   2   3      257.82      256.16      3.35 o 
  -4   2   3      969.85      945.07     31.45 o 
  -3   2   3      298.67      309.24      4.10 o 
  -2   2   3     1188.24     1119.43     18.74 o 
  -1   2   3      819.96      825.17     10.54 o 
   0   2   3      676.01      640.76      7.15 o 
   1   2   3      499.86      466.97      6.59 o 
   2   2   3      907.99      898.05     10.28 o 
   3   2   3      341.10      358.86      4.66 o 
   4   2   3       72.18       75.45      1.88 o 
   5   2   3       75.77       74.41      1.99 o 
   6   2   3       22.31       21.48      1.36 o 
   7   2   3       55.29       43.82      1.80 o 
   8   2   3        1.72        3.56      0.97 o 
   9   2   3       30.20       24.37      1.62 o 
  10   2   3      293.61      289.17      5.10 o 
  11   2   3       14.88       10.84      2.57 o 
  12   2   3      294.93      264.93     11.35 o 
  13   2   3        7.17        6.91      1.77 o 
  14   2   3       99.34       94.05      6.12 o 
  15   2   3        6.25        5.73      3.38 o 
 -16   3   3        0.07        2.67      2.93 o 
 -15   3   3      178.72      181.65      7.96 o 
 -14   3   3        2.15        2.54      3.10 o 
 -13   3   3      143.87      142.89      5.09 o 
 -12   3   3      348.60      365.93     13.56 o 
 -11   3   3      244.82      249.38      5.36 o 
 -10   3   3       43.50       49.00      2.93 o 
  -9   3   3        0.13       -1.24      0.87 o 
  -8   3   3      237.76      228.27      3.51 o 
  -7   3   3      144.67      133.91      2.64 o 
  -6   3   3     2713.89     2876.50     47.57 o 
  -5   3   3      431.74      424.04      5.16 o 
  -4   3   3      499.64      494.56      6.32 o 
  -3   3   3      754.42      809.68      9.51 o 
  -2   3   3       28.52       21.55      0.92 o 
  -1   3   3     1930.01     2017.84     20.25 o 
   0   3   3      665.85      704.66      7.67 o 
   1   3   3       78.24       75.14      1.57 o 
   2   3   3     2943.50     3132.08     31.01 o 
   3   3   3       44.87       49.29      1.33 o 
   4   3   3     2550.23     2853.53     28.47 o 
   5   3   3        2.96        1.46      0.76 o 
   6   3   3       52.04       60.57      2.43 o 
   7   3   3       10.48        4.65      1.00 o 
   8   3   3      101.56      108.66      2.84 o 
   9   3   3       78.69       75.53      2.56 o 
  10   3   3      138.80      116.67      3.16 o 
  11   3   3       28.18       18.83      1.93 o 
  12   3   3       41.20       37.23      2.69 o 
  13   3   3       31.77       32.40      3.16 o 
  14   3   3       25.07       18.87      2.86 o 
  15   3   3       45.22       50.77      5.18 o 
 -15   4   3       10.53       18.27      3.63 o 
 -14   4   3      103.57      115.19      4.96 o 
 -13   4   3        0.18        0.68      1.82 o 
 -12   4   3      151.15      147.98      5.04 o 
 -11   4   3      211.96      212.85      5.82 o 
 -10   4   3        7.05        7.24      1.45 o 
  -9   4   3     1527.48     1584.60     30.19 o 
  -8   4   3      367.08      355.49      4.95 o 
  -7   4   3       93.47       93.33      2.19 o 
  -6   4   3        1.05        1.26      0.72 o 
  -5   4   3      718.13      687.13      9.68 o 
  -4   4   3       32.90       37.98      1.47 o 
  -3   4   3     1275.76     1366.30     14.25 o 
  -2   4   3      694.82      768.76      8.47 o 
  -1   4   3     1178.36     1264.02     13.22 o 
   0   4   3      509.30      589.08      6.73 o 
   1   4   3      355.53      432.51      5.25 o 
   2   4   3        1.72        0.87      0.58 o 
   3   4   3      216.76      254.53      3.59 o 
   4   4   3        0.13       -0.52      0.58 o 
   5   4   3      760.66      868.68      9.70 o 
   6   4   3       94.01       82.91      2.46 o 
   7   4   3      687.65      722.32      9.65 o 
   8   4   3       59.91       57.44      2.38 o 
   9   4   3       68.55       54.40      3.14 o 
  10   4   3      177.78      189.38      4.19 o 
  11   4   3       10.92       12.02      1.81 o 
  12   4   3       93.66       91.55      4.96 o 
  13   4   3      144.18      154.87      5.72 o 
  14   4   3       51.48       48.07      4.85 o 
 -14   5   3      193.06      178.91      7.54 o 
 -13   5   3       19.20       20.05      3.34 o 
 -12   5   3       64.73       63.71      3.79 o 
 -11   5   3       99.82      102.72      7.05 o 
 -10   5   3        8.65       11.37      1.67 o 
  -9   5   3      572.79      593.04     11.36 o 
  -8   5   3       29.55       36.65      1.89 o 
  -7   5   3      960.79      944.34     10.75 o 
  -6   5   3      332.16      348.94      4.85 o 
  -5   5   3       61.65       49.26      1.67 o 
  -4   5   3      664.42      669.40     12.76 o 
  -3   5   3      284.54      287.84      4.52 o 
  -2   5   3       44.20       68.14      1.61 o 
  -1   5   3       10.80        8.00      0.75 o 
   0   5   3       26.84       24.02      1.10 o 
   1   5   3      715.90      754.74      9.38 o 
   2   5   3     1086.49     1207.21     12.95 o 
   3   5   3     1150.70     1277.04     13.70 o 
   4   5   3      814.04      859.88      9.74 o 
   5   5   3       45.45       44.05      2.22 o 
   6   5   3      632.89      620.99      8.59 o 
   7   5   3     1147.73     1164.42     14.56 o 
   8   5   3        3.56        9.03      1.38 o 
   9   5   3      617.75      551.32      8.33 o 
  10   5   3      325.18      295.32      5.58 o 
  11   5   3        1.49       -0.62      1.11 o 
  12   5   3        2.45       -0.08      1.88 o 
  13   5   3       29.09       28.48      4.39 o 
  14   5   3       10.35       17.49      3.78 o 
 -13   6   3      196.97      223.67     11.77 o 
 -12   6   3      218.00      235.67      6.93 o 
 -11   6   3      166.66      167.79      6.72 o 
 -10   6   3       10.01        9.82      2.06 o 
  -9   6   3        0.30        0.97      2.35 o 
  -8   6   3        3.02        3.17      1.62 o 
  -7   6   3     2739.07     2797.91     42.30 o 
  -6   6   3      150.83      155.34      3.52 o 
  -5   6   3      916.49      956.51     12.04 o 
  -4   6   3      157.32      164.00      3.41 o 
  -3   6   3      417.79      415.75      6.13 o 
  -2   6   3       13.59       18.35      1.62 o 
  -1   6   3       77.31       70.42      2.60 o 
   0   6   3      622.98      674.84     10.09 o 
   1   6   3      838.30      898.55     14.62 o 
   2   6   3       98.59       90.32      2.89 o 
   3   6   3        6.04        4.97      1.19 o 
   4   6   3      117.41      120.11      2.91 o 
   5   6   3      308.93      327.06      6.26 o 
   6   6   3       40.33       25.34      2.02 o 
   7   6   3      899.64      868.34     13.10 o 
   8   6   3        2.73        4.10      1.50 o 
   9   6   3      177.42      175.86      4.76 o 
  10   6   3       31.05       33.75      2.61 o 
  11   6   3        0.06       -1.01      1.53 o 
  12   6   3       42.42       38.14      4.71 o 
  13   6   3      196.53      214.09      7.12 o 
 -12   7   3        3.76        5.48      4.15 o 
 -11   7   3       13.61       15.19      3.07 o 
 -10   7   3       52.83       58.27      7.03 o 
  -9   7   3       40.41       32.71      3.67 o 
  -8   7   3      147.26      147.37      6.32 o 
  -7   7   3       66.09       66.67      5.27 o 
  -6   7   3      454.78      452.31      7.93 o 
  -5   7   3      467.92      443.75     25.98 o 
  -4   7   3     1398.01     1429.58     19.40 o 
  -3   7   3       26.45       25.48      1.99 o 
  -2   7   3        2.16        3.13      1.45 o 
  -1   7   3       40.46       46.90      2.49 o 
   0   7   3      322.83      316.03      6.14 o 
   1   7   3      642.02      660.09     11.81 o 
   2   7   3        0.91        1.31      1.18 o 
   3   7   3        7.72        6.83      1.40 o 
   4   7   3      413.46      407.44      8.85 o 
   5   7   3       48.43       46.01      4.27 o 
   6   7   3      325.31      320.29      7.78 o 
   7   7   3      136.58      121.87      4.72 o 
   8   7   3        0.72        2.84      1.85 o 
   9   7   3       20.47       12.74      2.33 o 
  10   7   3      289.14      288.38      7.80 o 
  11   7   3        5.18        0.54      3.48 o 
 -11   8   3       56.30       66.24      5.49 o 
 -10   8   3        6.94        4.44      2.90 o 
  -9   8   3       18.19       15.91      3.31 o 
  -8   8   3      573.63      573.26     14.74 o 
  -7   8   3        1.41        3.75      3.04 o 
  -6   8   3        8.51        8.21      1.75 o 
  -5   8   3      234.04      227.28      7.91 o 
  -4   8   3       59.23       52.58      2.86 o 
  -3   8   3      256.42      255.38      5.69 o 
  -2   8   3        7.41        7.54      1.68 o 
  -1   8   3      139.52      150.78      4.22 o 
   0   8   3       98.91      100.77      3.66 o 
   1   8   3       31.06       31.93      3.57 o 
   2   8   3       59.60       68.51      3.09 o 
   3   8   3      101.91      101.52      3.51 o 
   4   8   3      121.61      128.86      4.90 o 
   5   8   3       66.63       67.13      4.40 o 
   6   8   3      154.79      152.52      5.48 o 
   7   8   3      136.09      135.05      5.25 o 
   8   8   3        6.97       10.17      2.30 o 
   9   8   3        3.45        2.70      2.91 o 
  10   8   3        8.64        6.18      2.29 o 
  -9   9   3       14.97       12.14      3.23 o 
  -8   9   3        0.36        0.15      2.32 o 
  -7   9   3       49.96       37.01      4.09 o 
  -6   9   3        0.11       -0.73      3.41 o 
  -5   9   3       10.76       14.64      2.96 o 
  -4   9   3        0.38       -0.68      1.46 o 
  -3   9   3        7.41        7.80      1.81 o 
  -2   9   3      186.23      192.27      5.35 o 
  -1   9   3       14.21       22.78      2.26 o 
   0   9   3        1.60        3.35      1.72 o 
   1   9   3        0.67        0.54      1.43 o 
   2   9   3       25.50       20.36      2.07 o 
   3   9   3      227.13      239.33      7.02 o 
   4   9   3        5.64        7.27      2.58 o 
   5   9   3       87.30       86.32      5.46 o 
   6   9   3       20.07       18.32      2.79 o 
   7   9   3       12.61       16.33      2.75 o 
   8   9   3        5.49        7.77      3.94 o 
  -6  10   3        0.22        2.94      2.66 o 
  -5  10   3        4.87        1.23      1.98 o 
  -4  10   3       10.74       12.92      2.45 o 
  -3  10   3       91.14       94.48      4.07 o 
  -2  10   3        0.02       -0.66      1.58 o 
  -1  10   3        0.69       -1.43      1.73 o 
   0  10   3        2.99        3.61      1.73 o 
   1  10   3       77.80       75.33      3.72 o 
   2  10   3       97.50      105.95      5.43 o 
   3  10   3        8.32        8.99      2.38 o 
   4  10   3        2.32        6.70      2.33 o 
   5  10   3       52.34       52.19      4.09 o 
 -16   0   4      335.22      352.69     16.71 o 
 -14   0   4        3.01       -0.59      3.59 o 
 -12   0   4      326.73      344.08     10.70 o 
 -10   0   4       77.46       85.20      4.02 o 
  -8   0   4       15.52       27.45      1.65 o 
  -6   0   4      288.43      280.38      4.90 o 
  -4   0   4     3772.76     3717.73     51.65 o 
  -2   0   4        3.49        1.38      0.61 o 
   0   0   4      700.15      660.89     16.81 o 
   2   0   4        0.02        2.17      0.71 o 
   4   0   4      420.20      444.04      7.41 o 
   6   0   4      399.38      425.67      7.40 o 
   8   0   4     1015.40      992.16     15.52 o 
  10   0   4      142.50      141.68      5.68 o 
  12   0   4      316.70      296.19      9.14 o 
  14   0   4        8.11        3.36      2.44 o 
 -16   1   4       39.73       41.04     10.52 o 
 -15   1   4       72.99       77.95      5.85 o 
 -14   1   4      375.02      356.11     11.03 o 
 -13   1   4      793.69      837.37     17.34 o 
 -12   1   4       59.05       54.31      4.96 o 
 -11   1   4       18.64       19.07      1.77 o 
 -10   1   4      859.21      873.41     12.66 o 
  -9   1   4        4.19        6.66      0.98 o 
  -8   1   4       33.12       32.00      3.34 o 
  -7   1   4      103.62      115.44      2.41 o 
  -6   1   4      131.55      145.40      2.66 o 
  -5   1   4     1035.15     1075.90     14.14 o 
  -4   1   4       19.77       12.28      1.52 o 
  -3   1   4      112.01      124.59      1.95 o 
  -2   1   4      155.93      155.86      2.23 o 
  -1   1   4      773.50      724.94      7.73 o 
   0   1   4     2825.36     2742.97     27.08 o 
   1   1   4      153.40      134.96      2.10 o 
   2   1   4      454.80      452.72      5.21 o 
   3   1   4       32.35       37.83      1.12 o 
   4   1   4       66.98       68.79      1.48 o 
   5   1   4      255.39      238.94      3.84 o 
   6   1   4        7.71        3.46      0.82 o 
   7   1   4       12.68        9.84      0.71 o 
   8   1   4        1.15        1.09      0.86 o 
   9   1   4       58.32       62.56      2.71 o 
  10   1   4        1.74        1.12      1.28 o 
  11   1   4       39.56       41.11      2.61 o 
  12   1   4       29.15       22.97      2.55 o 
  13   1   4      103.04      107.41      4.02 o 
  14   1   4        0.38       -0.35      1.36 o 
  15   1   4        3.19       -0.47      2.80 o 
 -16   2   4        0.39        0.79      2.97 o 
 -15   2   4        6.95        2.96      2.81 o 
 -14   2   4      129.36      139.79      6.90 o 
 -13   2   4      107.58      109.02      5.59 o 
 -12   2   4      202.29      188.87      5.64 o 
 -11   2   4     1048.75     1069.78     18.01 o 
 -10   2   4     1793.33     1830.29     22.89 o 
  -9   2   4       89.71       97.31      2.53 o 
  -8   2   4       29.69       26.25      1.58 o 
  -7   2   4      293.60      325.20      4.19 o 
  -6   2   4       36.49       32.75      1.79 o 
  -5   2   4      274.28      290.26      3.88 o 
  -4   2   4      330.08      321.54      3.99 o 
  -3   2   4      775.91      833.79      9.78 o 
  -2   2   4     1984.92     2018.95     20.25 o 
  -1   2   4       44.10       42.03      1.43 o 
   0   2   4      732.70      777.46     16.56 o 
   1   2   4      320.33      308.31      7.92 o 
   2   2   4       72.63       89.73      1.72 o 
   3   2   4      431.62      420.49      5.03 o 
   4   2   4       30.64       31.21      1.04 o 
   5   2   4       10.16        9.62      0.98 o 
   6   2   4        8.98       15.30      1.20 o 
   7   2   4      205.53      191.54      3.69 o 
   8   2   4       34.27       33.51      1.80 o 
   9   2   4      111.31      106.79      2.92 o 
  10   2   4      396.41      379.95      6.34 o 
  11   2   4       91.98       99.18      3.58 o 
  12   2   4      231.61      234.46      5.74 o 
  13   2   4       70.78       68.10      3.90 o 
  14   2   4        0.42        0.53      2.12 o 
  15   2   4        0.34       -2.09      2.55 o 
 -15   3   4      136.73      145.63      7.24 o 
 -14   3   4      324.27      351.00      8.71 o 
 -13   3   4       20.63       21.71      2.66 o 
 -12   3   4       22.46       24.33      2.55 o 
 -11   3   4      323.06      316.04      7.46 o 
 -10   3   4       16.67       11.21      1.46 o 
  -9   3   4      627.75      589.95      9.64 o 
  -8   3   4     1448.25     1472.12     17.44 o 
  -7   3   4      541.53      550.50      7.16 o 
  -6   3   4       51.51       55.26      2.30 o 
  -5   3   4       63.22       69.35      5.11 o 
  -4   3   4     2052.30     2237.14     22.56 o 
  -3   3   4     3808.44     4302.56     46.06 o 
  -2   3   4     1320.17     1392.64     14.40 o 
  -1   3   4      173.89      179.18      2.71 o 
   0   3   4      433.54      474.82      5.60 o 
   1   3   4      151.67      187.08      2.83 o 
   2   3   4      999.55     1021.84     10.92 o 
   3   3   4       28.12       38.07      1.27 o 
   4   3   4      322.97      343.25      4.82 o 
   5   3   4      256.46      251.05      4.74 o 
   6   3   4      483.31      553.82      7.65 o 
   7   3   4        3.40        4.04      1.03 o 
   8   3   4       11.77       11.92      1.34 o 
   9   3   4       53.07       55.36      2.37 o 
  10   3   4       24.51       15.25      1.58 o 
  11   3   4       42.49       34.42      2.17 o 
  12   3   4        0.24        0.70      1.57 o 
  13   3   4       82.15       69.22      4.29 o 
  14   3   4       13.21       14.78      2.83 o 
 -15   4   4        3.28        7.38      2.43 o 
 -14   4   4       11.04       12.84      4.09 o 
 -13   4   4       97.83      102.58      4.57 o 
 -12   4   4      187.05      193.43      5.88 o 
 -11   4   4       50.41       53.58      5.58 o 
 -10   4   4        0.27       -1.39      0.99 o 
  -9   4   4     2020.85     2113.19     24.45 o 
  -8   4   4      949.94      966.52     13.65 o 
  -7   4   4      304.53      329.88      4.99 o 
  -6   4   4     1452.61     1567.50     18.01 o 
  -5   4   4      223.00      237.52      4.27 o 
  -4   4   4       88.15      102.82      2.13 o 
  -3   4   4      113.87      105.79      2.11 o 
  -2   4   4       91.19       97.66      2.02 o 
  -1   4   4     3705.57     4090.20     44.37 o 
   0   4   4     4228.42     4613.57     45.46 o 
   1   4   4       36.74       38.98      1.83 o 
   2   4   4      286.86      265.09      3.77 o 
   3   4   4     1456.96     1502.30     15.77 o 
   4   4   4       66.63       74.80      1.85 o 
   5   4   4      219.66      236.48      3.57 o 
   6   4   4      290.93      248.54      5.33 o 
   7   4   4       41.93       37.77      1.95 o 
   8   4   4      125.23      115.10      5.56 o 
   9   4   4        0.00        0.34      1.11 o 
  10   4   4       27.12       32.68      2.11 o 
  11   4   4      232.48      235.90      5.02 o 
  12   4   4       12.90       19.29      2.70 o 
  13   4   4      498.80      515.15     12.24 o 
  14   4   4      322.77      331.10      9.06 o 
 -14   5   4      221.87      232.04     12.64 o 
 -13   5   4       15.46       12.16      2.85 o 
 -12   5   4      332.90      322.26      9.93 o 
 -11   5   4      154.08      166.41      5.35 o 
 -10   5   4        2.57        0.89      1.05 o 
  -9   5   4       48.55       45.05      2.52 o 
  -8   5   4      351.71      347.73      5.67 o 
  -7   5   4      162.77      158.49      3.06 o 
  -6   5   4     2964.40     3098.75     31.39 o 
  -5   5   4      156.80      162.70      5.49 o 
  -4   5   4      815.06      872.14      9.84 o 
  -3   5   4      638.32      660.50      7.73 o 
  -2   5   4       30.34       41.42      1.62 o 
  -1   5   4      767.25      810.92      9.15 o 
   0   5   4      651.47      657.70      7.69 o 
   1   5   4        0.98        1.53      0.73 o 
   2   5   4       19.00       25.20      1.28 o 
   3   5   4      109.38      134.85      2.66 o 
   4   5   4       29.81       35.83      1.51 o 
   5   5   4       19.34       15.15      1.44 o 
   6   5   4       66.56       67.56      2.49 o 
   7   5   4       38.67       38.00      2.10 o 
   8   5   4      384.22      357.26      6.14 o 
   9   5   4      107.83       89.84      5.41 o 
  10   5   4      130.96      122.65      3.63 o 
  11   5   4      165.69      175.23      4.62 o 
  12   5   4       91.19      101.10      4.03 o 
  13   5   4        6.81        0.73      2.75 o 
 -13   6   4       60.35       50.85      4.67 o 
 -12   6   4       20.34       21.63      3.37 o 
 -11   6   4       36.52       34.16      4.46 o 
 -10   6   4      106.98      117.37      6.34 o 
  -9   6   4      372.95      379.46      8.50 o 
  -8   6   4      258.94      258.03      6.53 o 
  -7   6   4      120.80      114.86      3.51 o 
  -6   6   4      182.76      172.41      4.16 o 
  -5   6   4       99.26       94.57      2.97 o 
  -4   6   4        4.79        5.79      1.33 o 
  -3   6   4       93.98      110.95      3.60 o 
  -2   6   4       90.29      103.55      2.65 o 
  -1   6   4       19.90       14.77      1.52 o 
   0   6   4       90.93      107.36      3.19 o 
   1   6   4        8.33       11.43      1.78 o 
   2   6   4     1016.95     1109.35     15.32 o 
   3   6   4       10.48        7.78      1.32 o 
   4   6   4      561.42      540.79      7.73 o 
   5   6   4        0.44       -1.71      1.16 o 
   6   6   4        4.43        3.11      1.58 o 
   7   6   4       38.66       37.21      2.46 o 
   8   6   4      359.69      364.67      7.22 o 
   9   6   4        2.02        3.53      1.62 o 
  10   6   4       76.13       60.19      3.30 o 
  11   6   4       50.08       51.03      3.21 o 
  12   6   4       40.26       39.34      3.50 o 
 -12   7   4        1.02        1.14      2.61 o 
 -11   7   4       71.85       77.71      5.45 o 
 -10   7   4       18.53       22.34      4.26 o 
  -9   7   4        0.03       -1.09      2.12 o 
  -8   7   4       91.58       95.94      5.18 o 
  -7   7   4      130.12      123.58      4.38 o 
  -6   7   4      308.69      303.10      7.19 o 
  -5   7   4       71.28       76.99      4.33 o 
  -4   7   4        0.01       -1.14      1.59 o 
  -3   7   4        0.00       -0.07      1.68 o 
  -2   7   4      136.00      133.98      3.76 o 
  -1   7   4      579.48      578.58      9.37 o 
   0   7   4      183.28      198.39      4.66 o 
   1   7   4        0.92        0.36      1.00 o 
   2   7   4       22.12       26.58      1.99 o 
   3   7   4       21.56       24.80      1.97 o 
   4   7   4        0.19       -1.04      1.49 o 
   5   7   4       17.06       10.69      2.03 o 
   6   7   4      128.12      119.19      4.63 o 
   7   7   4      247.68      221.19      6.45 o 
   8   7   4      146.88      124.42      4.92 o 
   9   7   4        6.95       12.97      2.83 o 
  10   7   4       14.48       12.53      2.49 o 
  11   7   4       81.16       76.36      4.59 o 
 -11   8   4        8.94       12.20      3.38 o 
 -10   8   4      236.59      241.64      9.94 o 
  -9   8   4      357.14      337.44     10.64 o 
  -8   8   4      491.94      480.08     13.06 o 
  -7   8   4       99.87       78.70      5.39 o 
  -6   8   4       60.23       57.60      3.17 o 
  -5   8   4        0.31        0.04      1.37 o 
  -4   8   4        0.39        1.23      1.33 o 
  -3   8   4       35.29       32.58      2.93 o 
  -2   8   4        0.81        0.63      1.29 o 
  -1   8   4      166.92      161.75      5.01 o 
   0   8   4       80.88       81.88      3.29 o 
   1   8   4        5.89        6.91      1.53 o 
   2   8   4       69.19       59.39      3.77 o 
   3   8   4      111.96      112.69      4.58 o 
   4   8   4      116.64      115.80      6.04 o 
   5   8   4      261.05      253.01      9.07 o 
   6   8   4        7.12        9.26      3.25 o 
   7   8   4        9.44        6.49      2.14 o 
   8   8   4       33.37       31.14      3.20 o 
   9   8   4        2.07        3.64      2.14 o 
  10   8   4        3.92        4.27      3.19 o 
  -8   9   4        0.22        2.18      2.77 o 
  -7   9   4       55.03       63.41      7.59 o 
  -6   9   4        9.02        6.59      4.40 o 
  -5   9   4      152.73      160.74      5.53 o 
  -4   9   4        0.37        0.87      1.45 o 
  -3   9   4       22.71       20.48      2.16 o 
  -2   9   4      226.19      230.62      5.73 o 
  -1   9   4        7.24        6.95      1.96 o 
   0   9   4       12.12       12.34      1.95 o 
   1   9   4      103.15      110.57      3.94 o 
   2   9   4       55.03       55.42      3.88 o 
   3   9   4       11.38        7.56      2.22 o 
   4   9   4       53.22       51.69      5.09 o 
   5   9   4       99.11       94.12      4.87 o 
   6   9   4       80.56       74.97      7.58 o 
   7   9   4       25.97       31.45      3.34 o 
  -5  10   4      193.02      228.07      8.86 o 
  -4  10   4        3.37        3.38      1.83 o 
  -3  10   4        1.70       -1.04      1.57 o 
  -2  10   4        3.59        4.18      2.01 o 
  -1  10   4       35.69       44.74      3.15 o 
   0  10   4       12.00       10.79      3.03 o 
   1  10   4       20.06       23.35      2.99 o 
   2  10   4      114.55      118.88      5.24 o 
   3  10   4       37.36       29.96      3.55 o 
   4  10   4        0.01       -0.53      1.93 o 
 -15   0   5      112.63      122.18      9.26 o 
 -13   0   5     1331.73     1324.20     39.58 o 
 -11   0   5      595.20      616.51     13.97 o 
  -9   0   5      458.01      425.21     10.19 o 
  -7   0   5      686.47      683.70     14.09 o 
  -5   0   5     1392.27     1481.36     21.34 o 
  -3   0   5      109.62      112.29      4.68 o 
  -1   0   5       33.39       25.76      1.82 o 
   1   0   5      752.14      703.65     10.89 o 
   3   0   5       11.67        7.04      0.97 o 
   5   0   5      208.26      174.01      3.91 o 
   7   0   5      147.36      157.05      3.87 o 
   9   0   5     3062.94     3007.74     54.34 o 
  11   0   5      289.21      286.13      8.94 o 
  13   0   5        6.84       10.04      2.87 o 
  15   0   5       18.30       17.54      5.51 o 
 -16   1   5      397.74      416.84     19.62 o 
 -15   1   5        0.47       -1.25      2.47 o 
 -14   1   5       23.92       18.93      3.39 o 
 -13   1   5       45.96       40.48      3.74 o 
 -12   1   5        1.23       -1.03      1.30 o 
 -11   1   5      214.03      212.07      4.82 o 
 -10   1   5      133.03      131.72      4.67 o 
  -9   1   5       31.42       31.15      2.16 o 
  -8   1   5        3.54        8.00      1.06 o 
  -7   1   5       86.23      101.06      2.28 o 
  -6   1   5        0.01       -0.19      0.64 o 
  -5   1   5     2060.37     2217.92     24.66 o 
  -4   1   5     1370.10     1438.24     14.71 o 
  -3   1   5      723.18      741.53      8.03 o 
  -2   1   5      941.64      924.26      9.79 o 
  -1   1   5      406.03      366.27      4.43 o 
   0   1   5     2627.74     2593.37     25.83 o 
   1   1   5     1289.28     1345.58     23.06 o 
   2   1   5     1407.48     1469.13     15.15 o 
   3   1   5      260.77      290.29      3.84 o 
   4   1   5      478.86      496.68      5.92 o 
   5   1   5       49.95       31.89      1.19 o 
   6   1   5      697.79      669.45      8.77 o 
   7   1   5       23.44       32.32      1.61 o 
   8   1   5       14.11       11.86      1.28 o 
   9   1   5        0.43       -0.03      1.23 o 
  10   1   5       82.61       82.47      4.37 o 
  11   1   5       14.24       12.51      1.94 o 
  12   1   5      151.75      146.77      4.56 o 
  13   1   5        2.76       -0.74      1.57 o 
  14   1   5       10.62       11.34      2.22 o 
  15   1   5        1.28        1.54      2.61 o 
 -16   2   5       26.32       31.49      4.43 o 
 -15   2   5      129.30      132.04      6.95 o 
 -14   2   5       18.97       23.77      2.79 o 
 -13   2   5        0.85       -0.23      1.68 o 
 -12   2   5        1.00        1.22      1.70 o 
 -11   2   5      278.29      274.37      5.66 o 
 -10   2   5      190.74      215.08      4.78 o 
  -9   2   5        7.09        7.66      1.32 o 
  -8   2   5     1560.09     1586.36     18.49 o 
  -7   2   5     1123.09     1170.88     13.95 o 
  -6   2   5        7.79       10.75      1.02 o 
  -5   2   5      231.42      225.58      3.67 o 
  -4   2   5       16.40       15.09      0.93 o 
  -3   2   5     2708.29     2799.40     27.88 o 
  -2   2   5     1017.78     1042.78     11.07 o 
  -1   2   5       48.07       56.14      1.47 o 
   0   2   5        3.70        5.62      0.69 o 
   1   2   5      429.54      394.02      4.87 o 
   2   2   5       26.08       21.78      1.02 o 
   3   2   5        1.52       -0.24      0.54 o 
   4   2   5      433.34      406.20      5.08 o 
   5   2   5      916.35      964.21     10.56 o 
   6   2   5      232.57      228.98      4.11 o 
   7   2   5       85.66       83.44      2.48 o 
   8   2   5       10.20        9.96      1.29 o 
   9   2   5       39.98       45.08      2.18 o 
  10   2   5      105.64      113.27      3.78 o 
  11   2   5      877.48      843.30     13.33 o 
  12   2   5      249.88      253.78      6.15 o 
  13   2   5      154.08      151.13      4.84 o 
  14   2   5       96.35       93.43      4.31 o 
  15   2   5       38.81       32.31      3.67 o 
 -15   3   5        0.46       -0.42      2.58 o 
 -14   3   5       33.91       32.74      3.15 o 
 -13   3   5      403.24      426.10      9.66 o 
 -12   3   5        9.01        7.91      2.55 o 
 -11   3   5      863.02      875.64     15.53 o 
 -10   3   5      952.11      973.36     14.99 o 
  -9   3   5      443.44      432.61      6.54 o 
  -8   3   5      256.13      238.74      4.28 o 
  -7   3   5        4.90        5.01      1.01 o 
  -6   3   5        1.03        0.90      0.72 o 
  -5   3   5      562.00      585.90      7.54 o 
  -4   3   5      321.13      342.35      4.45 o 
  -3   3   5      359.91      371.15      5.81 o 
  -2   3   5       25.22       26.03      1.46 o 
  -1   3   5       42.48       41.92      1.56 o 
   0   3   5       94.78       75.67      2.14 o 
   1   3   5      470.55      443.91      5.46 o 
   2   3   5      225.37      200.31      3.37 o 
   3   3   5      270.95      269.04      4.13 o 
   4   3   5      711.30      741.41      9.22 o 
   5   3   5     1031.67     1096.82     11.95 o 
   6   3   5        0.02        0.65      0.94 o 
   7   3   5       72.74       74.56      2.50 o 
   8   3   5       43.79       43.97      2.16 o 
   9   3   5      254.66      245.38      4.80 o 
  10   3   5      114.61      114.55      3.84 o 
  11   3   5      257.12      254.30      6.01 o 
  12   3   5      103.75       96.69      4.46 o 
  13   3   5      260.02      288.28      6.91 o 
  14   3   5       14.71       15.20      2.88 o 
 -15   4   5       19.03       17.07      2.82 o 
 -14   4   5        0.11        0.81      1.96 o 
 -13   4   5       52.00       49.15      3.60 o 
 -12   4   5        6.40        5.84      2.00 o 
 -11   4   5        0.08        1.40      1.57 o 
 -10   4   5        0.04        1.28      0.93 o 
  -9   4   5      195.08      187.93      3.92 o 
  -8   4   5      595.79      640.56     16.66 o 
  -7   4   5       48.05       47.50      2.25 o 
  -6   4   5       67.83       55.60      2.01 o 
  -5   4   5       40.48       50.77      1.69 o 
  -4   4   5      181.19      197.95      3.44 o 
  -3   4   5       28.03       44.48      1.57 o 
  -2   4   5      260.00      290.81      4.44 o 
  -1   4   5      700.12      703.90      8.10 o 
   0   4   5      154.50      171.28      2.90 o 
   1   4   5      129.15      128.82      2.48 o 
   2   4   5      464.07      439.60      5.62 o 
   3   4   5      134.71      129.40      2.53 o 
   4   4   5       96.93      101.33      2.24 o 
   5   4   5      157.62      164.38      4.88 o 
   6   4   5      263.04      271.13      4.87 o 
   7   4   5      109.57      110.22      4.09 o 
   8   4   5      372.11      352.01     11.81 o 
   9   4   5       11.97       12.01      1.56 o 
  10   4   5       75.91       74.76      3.66 o 
  11   4   5       46.13       44.96      2.56 o 
  12   4   5       93.15       88.92      4.00 o 
  13   4   5       75.58       78.50      4.30 o 
  14   4   5        2.62        1.83      2.43 o 
 -14   5   5       23.66       20.27      3.52 o 
 -13   5   5       55.87       62.19      5.05 o 
 -12   5   5       39.67       38.79      3.94 o 
 -11   5   5       13.54       11.91      2.14 o 
 -10   5   5        8.80       10.44      1.69 o 
  -9   5   5      152.60      156.66      4.06 o 
  -8   5   5       81.59       83.93      2.87 o 
  -7   5   5      326.48      313.63      8.48 o 
  -6   5   5       70.04       70.25      3.25 o 
  -5   5   5       84.66       73.10      2.35 o 
  -4   5   5       26.27       30.67      1.54 o 
  -3   5   5        6.58        6.14      0.91 o 
  -2   5   5        1.60        1.85      0.87 o 
  -1   5   5       36.30       32.41      1.46 o 
   0   5   5        5.96        8.04      0.97 o 
   1   5   5       82.23      100.88      2.32 o 
   2   5   5       96.31      100.08      2.35 o 
   3   5   5       29.42       26.21      1.41 o 
   4   5   5      148.31      136.96      2.78 o 
   5   5   5        0.03       -0.07      1.06 o 
   6   5   5       94.71       91.60      2.88 o 
   7   5   5       10.20        6.46      1.39 o 
   8   5   5        1.57       -1.57      1.18 o 
   9   5   5       10.82        7.47      1.50 o 
  10   5   5        1.59       -0.52      1.39 o 
  11   5   5      102.59      119.56      4.19 o 
  12   5   5        3.03        2.44      2.65 o 
  13   5   5        1.68       -3.17      2.58 o 
 -13   6   5       13.82       16.49      4.52 o 
 -12   6   5        8.83        6.73      2.66 o 
 -11   6   5        5.63        3.93      1.76 o 
 -10   6   5        0.64       -0.75      1.56 o 
  -9   6   5        4.11        6.84      1.86 o 
  -8   6   5        1.36        1.22      1.29 o 
  -7   6   5      113.74      116.75      3.58 o 
  -6   6   5        1.06       -0.80      1.17 o 
  -5   6   5       97.86       94.31      3.54 o 
  -4   6   5        0.26        0.31      1.00 o 
  -3   6   5       45.88       46.81      3.30 o 
  -2   6   5       80.67       87.21      2.51 o 
  -1   6   5        0.85        2.79      0.99 o 
   0   6   5       21.18       14.78      1.55 o 
   1   6   5      462.89      444.59      7.56 o 
   2   6   5       39.86       45.06      2.49 o 
   3   6   5      330.03      319.00      9.42 o 
   4   6   5       71.00       51.76      2.81 o 
   5   6   5       82.66       72.94      3.13 o 
   6   6   5       23.96       21.21      2.03 o 
   7   6   5       42.11       33.51      3.77 o 
   8   6   5       43.31       40.07      2.75 o 
   9   6   5       43.84       38.01      2.79 o 
  10   6   5      139.35      133.01      8.32 o 
  11   6   5      118.90      111.64      4.39 o 
  12   6   5       76.39       66.19      5.00 o 
 -12   7   5        0.15       -1.81      3.45 o 
 -11   7   5       16.19       14.83      3.21 o 
 -10   7   5        4.86        0.78      2.31 o 
  -9   7   5      214.73      212.01      7.80 o 
  -8   7   5      177.51      171.86      6.83 o 
  -7   7   5      237.05      224.13      9.15 o 
  -6   7   5       41.98       37.58      3.85 o 
  -5   7   5       33.95       35.91      2.68 o 
  -4   7   5       16.29       18.10      1.85 o 
  -3   7   5        6.64        5.80      3.25 o 
  -2   7   5        6.26        4.08      2.42 o 
  -1   7   5        0.28       -1.62      1.11 o 
   0   7   5        0.00        0.08      1.62 o 
   1   7   5       12.96        5.68      1.12 o 
   2   7   5       45.54       46.52      3.92 o 
   3   7   5       25.61       24.98      2.57 o 
   4   7   5      244.29      221.21      6.28 o 
   5   7   5        9.83       11.81      2.18 o 
   6   7   5       51.34       43.74      3.44 o 
   7   7   5      559.63      526.28     11.15 o 
   8   7   5       52.41       40.35      3.65 o 
   9   7   5       61.02       54.28      3.83 o 
  10   7   5       50.99       57.47      4.13 o 
  11   7   5       47.72       42.94      3.72 o 
 -10   8   5      129.15      117.06      6.38 o 
  -9   8   5       59.72       49.21      4.59 o 
  -8   8   5       61.29       65.37      7.77 o 
  -7   8   5       32.67       26.65      3.49 o 
  -6   8   5        0.02       -1.72      2.52 o 
  -5   8   5      179.16      194.86      4.99 o 
  -4   8   5        4.30        3.71      1.48 o 
  -3   8   5       31.83       30.45      2.35 o 
  -2   8   5      110.50      104.17      4.13 o 
  -1   8   5      100.25      108.23      3.67 o 
   0   8   5       19.73       21.17      3.90 o 
   1   8   5      103.51       86.72      4.15 o 
   2   8   5      102.53       83.55      3.42 o 
   3   8   5       10.20       10.65      2.19 o 
   4   8   5      233.05      214.75      6.52 o 
   5   8   5        9.55        6.99      2.25 o 
   6   8   5        7.25        9.30      2.26 o 
   7   8   5       43.26       33.26      3.24 o 
   8   8   5      171.85      166.58      6.08 o 
   9   8   5        0.72       -2.02      2.02 o 
  -8   9   5        1.02        5.18      2.82 o 
  -7   9   5        3.70       -0.29      2.34 o 
  -6   9   5        0.18       -1.98      2.07 o 
  -5   9   5       34.34       41.36      3.32 o 
  -4   9   5        0.63       -0.95      1.46 o 
  -3   9   5       96.65       82.41      4.02 o 
  -2   9   5      121.98      135.04      4.37 o 
  -1   9   5        8.35        7.24      1.69 o 
   0   9   5        7.01        5.31      2.71 o 
   1   9   5       44.68       48.26      3.67 o 
   2   9   5       10.37       11.83      2.32 o 
   3   9   5       17.51       19.84      4.04 o 
   4   9   5      327.14      330.92     12.69 o 
   5   9   5      256.05      233.39      7.56 o 
   6   9   5       26.08       19.32      2.90 o 
   7   9   5        6.69        5.57      2.38 o 
  -5  10   5       49.31       64.55      5.42 o 
  -4  10   5       22.04       18.37      3.22 o 
  -3  10   5      176.73      191.29      8.62 o 
  -2  10   5        1.61        7.05      1.90 o 
  -1  10   5        9.03        9.52      2.08 o 
   0  10   5        8.65        6.70      1.91 o 
   1  10   5       20.02       22.08      3.01 o 
   2  10   5      123.11      132.54      5.58 o 
   3  10   5       25.64       23.32      3.10 o 
 -16   0   6        4.34        4.65      4.28 o 
 -14   0   6      654.26      619.68     22.76 o 
 -12   0   6      285.83      306.34     14.55 o 
 -10   0   6      826.41      850.14     17.95 o 
  -8   0   6      312.10      303.71      8.35 o 
  -6   0   6     1269.86     1280.13     24.19 o 
  -4   0   6     1810.91     1800.72     25.92 o 
  -2   0   6        4.42       -0.82      0.66 o 
   0   0   6     1404.67     1369.91     20.20 o 
   2   0   6    12267.64    12770.02    309.55 o 
   4   0   6      317.88      278.44      5.55 o 
   6   0   6     1614.67     1627.76     24.28 o 
   8   0   6     2285.78     2199.55     40.83 o 
  10   0   6      244.20      226.68      7.74 o 
  12   0   6      415.18      409.30     16.52 o 
  14   0   6      469.79      483.01     13.78 o 
 -16   1   6        1.21       -2.29      5.64 o 
 -15   1   6        2.76       -0.28      2.65 o 
 -14   1   6      184.41      205.96      6.68 o 
 -13   1   6        0.22       -0.09      1.71 o 
 -12   1   6     1358.87     1430.68     20.02 o 
 -11   1   6      915.77      883.63     13.26 o 
 -10   1   6      261.69      266.29      8.30 o 
  -9   1   6       35.81       35.20      2.11 o 
  -8   1   6        1.38        2.38      1.11 o 
  -7   1   6      933.35      931.63     11.40 o 
  -6   1   6      678.62      693.93      8.78 o 
  -5   1   6       81.77       75.43      2.56 o 
  -4   1   6      238.51      247.81      3.36 o 
  -3   1   6     1252.94     1216.56     12.75 o 
  -2   1   6      110.33       90.51      1.84 o 
  -1   1   6     3893.98     4052.45     39.95 o 
   0   1   6      910.01     1038.43     11.41 o 
   1   1   6       57.70       75.82      1.99 o 
   2   1   6     2703.74     2875.20     28.80 o 
   3   1   6     2825.78     2967.38     29.77 o 
   4   1   6      158.67      192.97      3.08 o 
   5   1   6      603.50      648.97      7.64 o 
   6   1   6       76.82       86.25      2.02 o 
   7   1   6      100.84       94.54      2.65 o 
   8   1   6      864.31      852.23     11.21 o 
   9   1   6      505.66      506.13      8.89 o 
  10   1   6      830.30      812.93     12.89 o 
  11   1   6     1042.10     1046.91     15.96 o 
  12   1   6       70.34       66.13      4.96 o 
  13   1   6      169.09      164.30      5.17 o 
  14   1   6       12.60       18.36      2.55 o 
 -16   2   6       20.48       21.82      4.00 o 
 -15   2   6      517.31      545.21     21.39 o 
 -14   2   6        6.51        3.58      2.05 o 
 -13   2   6       97.19       97.84      4.33 o 
 -12   2   6      174.47      169.94      5.42 o 
 -11   2   6        0.12        0.61      1.22 o 
 -10   2   6        3.63        5.78      1.76 o 
  -9   2   6        9.49        7.82      1.40 o 
  -8   2   6        0.02        1.44      0.97 o 
  -7   2   6      200.22      208.37      3.75 o 
  -6   2   6      176.61      179.12      4.58 o 
  -5   2   6       27.09       20.51      1.26 o 
  -4   2   6      132.93      176.70      2.77 o 
  -3   2   6     1242.54     1293.63     13.61 o 
  -2   2   6     1386.72     1439.16     15.00 o 
  -1   2   6      152.25      125.91      2.31 o 
   0   2   6     1246.75     1229.38     13.03 o 
   1   2   6      158.47      170.58      2.81 o 
   2   2   6      225.82      200.77      3.13 o 
   3   2   6      904.26      945.38     10.44 o 
   4   2   6     1634.17     1747.84     18.23 o 
   5   2   6      492.85      500.05      6.61 o 
   6   2   6       22.99       32.98      2.12 o 
   7   2   6      806.29      802.62     10.65 o 
   8   2   6      259.52      258.45      7.45 o 
   9   2   6       55.78       56.48      2.43 o 
  10   2   6      583.42      575.32     10.04 o 
  11   2   6        5.07        5.29      1.80 o 
  12   2   6       23.89       19.82      2.43 o 
  13   2   6       95.32       94.82      5.99 o 
  14   2   6       32.58       36.30      3.13 o 
 -15   3   6       25.84       26.71      3.16 o 
 -14   3   6       97.48      104.10      4.97 o 
 -13   3   6        6.08        3.05      2.01 o 
 -12   3   6        0.82       -2.27      1.51 o 
 -11   3   6       19.87       17.55      1.84 o 
 -10   3   6       36.08       40.15      2.72 o 
  -9   3   6      294.95      296.43      7.24 o 
  -8   3   6        2.26        3.09      1.06 o 
  -7   3   6       10.04        6.70      1.09 o 
  -6   3   6      218.14      220.74      4.43 o 
  -5   3   6      703.51      685.05      7.91 o 
  -4   3   6      461.24      439.85      5.53 o 
  -3   3   6       14.84       15.41      1.00 o 
  -2   3   6       32.17       45.18      1.55 o 
  -1   3   6      166.76      150.40      2.64 o 
   0   3   6       20.70       20.64      1.14 o 
   1   3   6       10.48       13.53      0.97 o 
   2   3   6        4.96        1.22      0.68 o 
   3   3   6      303.85      287.26      4.15 o 
   4   3   6        7.82        4.74      0.98 o 
   5   3   6      177.92      175.33      4.54 o 
   6   3   6       81.74       77.23      3.82 o 
   7   3   6      242.25      230.44      4.59 o 
   8   3   6       37.21       35.05      2.06 o 
   9   3   6       20.28       22.37      1.85 o 
  10   3   6        6.42        4.68      1.41 o 
  11   3   6       76.69       75.00      3.76 o 
  12   3   6      560.86      534.24     10.05 o 
  13   3   6      186.84      207.71      5.93 o 
  14   3   6        8.48        8.23      2.33 o 
 -15   4   6       23.52       33.27      3.44 o 
 -14   4   6       80.96       78.16      4.56 o 
 -13   4   6       11.29       11.18      2.58 o 
 -12   4   6        0.10       -1.45      1.66 o 
 -11   4   6        1.08        2.08      1.68 o 
 -10   4   6       51.20       55.22      2.74 o 
  -9   4   6       22.03       22.64      2.21 o 
  -8   4   6        1.27        2.58      1.13 o 
  -7   4   6        4.32        5.42      1.33 o 
  -6   4   6       16.77       17.61      1.79 o 
  -5   4   6       52.43       57.94      1.81 o 
  -4   4   6      115.48      107.46      2.54 o 
  -3   4   6      352.39      339.59      5.11 o 
  -2   4   6       24.26       17.16      1.12 o 
  -1   4   6       54.60       43.32      2.00 o 
   0   4   6        2.18        0.91      0.75 o 
   1   4   6        3.25        7.61      1.06 o 
   2   4   6      169.37      159.73      2.95 o 
   3   4   6      525.89      528.27      7.39 o 
   4   4   6        0.07       -1.04      0.73 o 
   5   4   6      106.42      111.23      4.62 o 
   6   4   6       30.92       33.99      2.20 o 
   7   4   6      127.32      132.69      5.88 o 
   8   4   6        8.29        7.85      1.39 o 
   9   4   6        8.11        7.66      1.75 o 
  10   4   6        7.76        5.39      1.48 o 
  11   4   6       56.59       54.06      3.31 o 
  12   4   6       66.83       62.76      3.90 o 
  13   4   6        8.87       10.29      2.34 o 
 -14   5   6       11.23        7.08      4.67 o 
 -13   5   6       86.95       76.70      5.51 o 
 -12   5   6       35.95       37.13      3.90 o 
 -11   5   6       70.24       67.44      4.99 o 
 -10   5   6       39.53       46.03      3.15 o 
  -9   5   6       21.46       22.89      1.77 o 
  -8   5   6        0.04        0.92      1.31 o 
  -7   5   6       27.43       27.22      1.75 o 
  -6   5   6      493.83      505.89      8.14 o 
  -5   5   6       27.17       34.46      1.60 o 
  -4   5   6        8.44       12.52      1.15 o 
  -3   5   6       22.25       21.79      1.33 o 
  -2   5   6       25.52       29.93      1.47 o 
  -1   5   6       24.57       35.04      1.77 o 
   0   5   6       23.90       24.34      1.38 o 
   1   5   6        0.04       -0.61      0.80 o 
   2   5   6       19.50       19.19      1.59 o 
   3   5   6        3.44        0.19      0.85 o 
   4   5   6       29.65       31.82      1.92 o 
   5   5   6        2.94        3.79      1.23 o 
   6   5   6      504.24      477.14      7.46 o 
   7   5   6       20.60       18.35      1.77 o 
   8   5   6        0.02       -1.24      1.69 o 
   9   5   6       11.96       13.54      1.78 o 
  10   5   6       19.30       13.26      2.58 o 
  11   5   6        0.00       -2.27      1.51 o 
  12   5   6        6.18        5.18      2.36 o 
 -13   6   6       15.99       12.15      3.15 o 
 -12   6   6        0.18       -1.99      2.24 o 
 -11   6   6        2.85        5.91      2.52 o 
 -10   6   6      100.22       91.55      9.15 o 
  -9   6   6       12.13       18.42      3.35 o 
  -8   6   6       41.05       46.81      2.66 o 
  -7   6   6        0.00       -1.82      1.21 o 
  -6   6   6       10.72        8.44      1.93 o 
  -5   6   6        8.41        9.59      1.47 o 
  -4   6   6        0.34       -1.45      0.97 o 
  -3   6   6        1.15        0.50      1.08 o 
  -2   6   6        3.89        6.99      1.21 o 
  -1   6   6        1.18        1.31      1.03 o 
   0   6   6       50.82       39.82      2.31 o 
   1   6   6        0.00        0.65      1.27 o 
   2   6   6       99.02      118.74      3.47 o 
   3   6   6      212.20      181.51      4.86 o 
   4   6   6        6.97        6.97      1.56 o 
   5   6   6       13.37        9.83      1.67 o 
   6   6   6       69.08       80.04      3.40 o 
   7   6   6       61.25       58.71      3.90 o 
   8   6   6        2.33        2.50      1.60 o 
   9   6   6       29.44       28.89      3.48 o 
  10   6   6       31.49       26.13      2.59 o 
  11   6   6       28.70       22.26      2.55 o 
 -12   7   6       24.91       18.82      4.94 o 
 -11   7   6       10.95       10.57      4.35 o 
 -10   7   6       76.84       80.07     14.16 o 
  -9   7   6       15.07       20.97      6.21 o 
  -8   7   6       85.60       83.23      3.99 o 
  -7   7   6       15.42       12.14      1.98 o 
  -6   7   6      127.32      128.49      4.52 o 
  -5   7   6       12.15        6.45      1.54 o 
  -4   7   6        7.20        6.86      1.49 o 
  -3   7   6       15.45       15.17      1.99 o 
  -2   7   6       24.05       21.39      1.93 o 
  -1   7   6       56.23       49.14      2.69 o 
   0   7   6      136.56      107.07      3.52 o 
   1   7   6        0.17        0.72      1.16 o 
   2   7   6        9.19       10.13      1.60 o 
   3   7   6       69.43       59.39      3.63 o 
   4   7   6      210.75      182.53      5.73 o 
   5   7   6       17.98       15.95      2.65 o 
   6   7   6        1.27       -1.12      1.67 o 
   7   7   6      147.33      143.11      5.32 o 
   8   7   6       77.51       77.58      4.55 o 
   9   7   6        0.02       -0.72      1.93 o 
  10   7   6      109.38      118.58      5.28 o 
 -10   8   6       17.73       22.78      3.76 o 
  -9   8   6       19.46       27.11      7.76 o 
  -8   8   6       21.75       19.09      3.24 o 
  -7   8   6       17.37       14.75      4.60 o 
  -6   8   6       12.08       12.42      2.19 o 
  -5   8   6        0.03        0.51      1.57 o 
  -4   8   6        3.24        5.34      1.77 o 
  -3   8   6       59.26       49.53      3.06 o 
  -2   8   6       21.36       23.13      2.56 o 
  -1   8   6      143.36      127.92      4.07 o 
   0   8   6       79.82       78.11      3.36 o 
   1   8   6       26.03       15.54      1.91 o 
   2   8   6      193.82      186.09      5.99 o 
   3   8   6       75.91       60.23      3.89 o 
   4   8   6       15.48       19.78      2.62 o 
   5   8   6      154.07      149.02      5.57 o 
   6   8   6        3.29        3.55      2.08 o 
   7   8   6       13.26        9.16      3.86 o 
   8   8   6       11.45       12.70      2.56 o 
   9   8   6        5.06        6.26      2.44 o 
  -8   9   6        5.63        0.54      2.61 o 
  -7   9   6        0.62       -1.74      2.29 o 
  -6   9   6       79.68       94.89      6.97 o 
  -5   9   6        2.41       -0.41      1.65 o 
  -4   9   6      180.98      183.01      6.00 o 
  -3   9   6       54.33       48.16      3.05 o 
  -2   9   6        3.26        1.48      1.55 o 
  -1   9   6       10.97       11.65      2.15 o 
   0   9   6      135.25      128.61      5.31 o 
   1   9   6        0.07        1.12      1.82 o 
   2   9   6        4.50        3.97      2.04 o 
   3   9   6        0.82        0.00      1.88 o 
   4   9   6       13.76        5.66      2.31 o 
   5   9   6       82.83       82.79      5.00 o 
   6   9   6       36.87       35.99      4.27 o 
  -3  10   6      161.43      179.52      5.45 o 
  -2  10   6       45.93       47.45      4.33 o 
  -1  10   6        7.51        9.36      2.05 o 
   0  10   6      266.63      262.46      7.88 o 
   1  10   6        3.70        5.30      2.30 o 
   2  10   6       28.74       30.81      3.45 o 
 -15   0   7       72.80       62.62      7.50 o 
 -13   0   7        4.41        0.99      2.33 o 
 -11   0   7        0.03       -0.17      2.36 o 
  -9   0   7        1.34        1.99      2.28 o 
  -7   0   7      145.11      157.71      5.42 o 
  -5   0   7     6719.59     6823.89     94.80 o 
  -3   0   7     3857.17     3895.53     54.54 o 
  -1   0   7     1923.50     2028.51     29.34 o 
   1   0   7       39.19       44.12      2.83 o 
   3   0   7     1274.15     1525.59     22.80 o 
   5   0   7     4329.76     4568.92     64.32 o 
   7   0   7      456.39      470.06      8.81 o 
   9   0   7     1693.01     1750.14     34.08 o 
  11   0   7      335.94      353.09     10.67 o 
  13   0   7      180.15      185.19      9.02 o 
 -16   1   7        6.72        0.39      3.18 o 
 -15   1   7      228.40      246.13      9.49 o 
 -14   1   7      132.44      140.43      5.36 o 
 -13   1   7     1210.11     1248.18     20.43 o 
 -12   1   7        2.19        0.29      1.45 o 
 -11   1   7      195.29      206.40      9.42 o 
 -10   1   7       58.47       56.58      2.71 o 
  -9   1   7       50.44       37.13      2.25 o 
  -8   1   7      390.25      398.40      7.00 o 
  -7   1   7        0.38        1.79      1.34 o 
  -6   1   7      145.31      151.89      3.00 o 
  -5   1   7      695.39      716.49      8.07 o 
  -4   1   7       36.08       39.43      1.44 o 
  -3   1   7      573.03      539.16      6.41 o 
  -2   1   7     1644.28     1679.20     19.08 o 
  -1   1   7      191.23      181.68      2.96 o 
   0   1   7     4323.47     4628.51     45.70 o 
   1   1   7     1844.67     1928.35     21.90 o 
   2   1   7      882.14     1010.51     11.13 o 
   3   1   7      495.73      533.25      6.57 o 
   4   1   7       77.02       67.83      1.89 o 
   5   1   7      217.95      222.80      3.59 o 
   6   1   7       41.93       43.72      1.67 o 
   7   1   7      262.73      253.19      4.71 o 
   8   1   7     1715.77     1712.08     20.55 o 
   9   1   7     1429.51     1392.77     19.85 o 
  10   1   7      246.42      236.35      5.83 o 
  11   1   7      342.49      355.52     11.84 o 
  12   1   7       30.00       28.95      2.73 o 
  13   1   7       17.17       17.59      2.48 o 
  14   1   7        0.21        0.77      2.04 o 
 -15   2   7      208.11      208.31      6.92 o 
 -14   2   7        8.71        3.28      2.01 o 
 -13   2   7       26.96       34.70      5.58 o 
 -12   2   7       43.55       45.77      3.00 o 
 -11   2   7        2.48        0.55      1.69 o 
 -10   2   7      291.07      287.11      5.92 o 
  -9   2   7       17.30       21.52      1.89 o 
  -8   2   7      769.45      774.47     10.10 o 
  -7   2   7      701.86      718.29      9.43 o 
  -6   2   7        0.55        0.16      0.81 o 
  -5   2   7      422.10      403.34      5.12 o 
  -4   2   7      554.50      560.43      7.29 o 
  -3   2   7      481.46      504.57      6.16 o 
  -2   2   7     1157.14     1183.24     12.71 o 
  -1   2   7      386.56      363.60      4.81 o 
   0   2   7      286.96      293.30      4.15 o 
   1   2   7      272.65      315.37      4.41 o 
   2   2   7      144.71      165.09      2.91 o 
   3   2   7        0.18        1.06      0.72 o 
   4   2   7       12.73       12.09      1.08 o 
   5   2   7      546.85      527.93      6.69 o 
   6   2   7     2029.02     1998.39     23.38 o 
   7   2   7      671.77      661.36      9.32 o 
   8   2   7      716.77      723.97     10.15 o 
   9   2   7       81.90       73.22      3.52 o 
  10   2   7       83.16       79.13      3.62 o 
  11   2   7      150.28      141.43      4.74 o 
  12   2   7       38.11       34.44      3.10 o 
  13   2   7      131.67      126.96      4.85 o 
  14   2   7      244.56      283.33      7.34 o 
 -15   3   7       58.28       55.44      4.41 o 
 -14   3   7       64.36       61.92      4.10 o 
 -13   3   7        0.62        0.83      1.85 o 
 -12   3   7       69.30       61.92      3.93 o 
 -11   3   7       10.34       13.47      1.87 o 
 -10   3   7      119.42      122.76      3.80 o 
  -9   3   7       99.55      108.31      3.49 o 
  -8   3   7       54.12       60.26      3.02 o 
  -7   3   7      103.65       98.78      3.15 o 
  -6   3   7       17.82       16.55      1.53 o 
  -5   3   7     1018.27     1041.47     11.48 o 
  -4   3   7      137.68      133.11      2.58 o 
  -3   3   7      736.12      714.68      8.34 o 
  -2   3   7      923.53      918.87     10.31 o 
  -1   3   7     1285.72     1414.77     15.09 o 
   0   3   7        4.17        3.43      0.82 o 
   1   3   7       48.27       35.72      1.51 o 
   2   3   7        0.13       -0.24      0.71 o 
   3   3   7       10.49       11.62      1.15 o 
   4   3   7      396.73      369.45      5.15 o 
   5   3   7        9.86        8.16      1.31 o 
   6   3   7      377.84      371.16      6.15 o 
   7   3   7      368.09      340.87      5.94 o 
   8   3   7        5.59        5.73      1.35 o 
   9   3   7      137.69      133.39      3.72 o 
  10   3   7       45.72       41.49      3.32 o 
  11   3   7       18.62       17.95      2.38 o 
  12   3   7      156.50      171.42      5.61 o 
  13   3   7       33.52       40.21      3.29 o 
 -14   4   7       26.75       32.68      3.34 o 
 -13   4   7       63.61       71.64      8.06 o 
 -12   4   7       16.20       22.61      2.60 o 
 -11   4   7        1.43        2.91      1.75 o 
 -10   4   7       15.97       18.51      2.21 o 
  -9   4   7      176.67      193.09      4.10 o 
  -8   4   7        2.55        2.51      1.12 o 
  -7   4   7       14.91       14.49      1.69 o 
  -6   4   7       30.12       28.21      1.94 o 
  -5   4   7      122.08      124.29      2.61 o 
  -4   4   7      358.84      391.93      5.35 o 
  -3   4   7       78.08       70.83      2.52 o 
  -2   4   7      182.13      176.92      3.47 o 
  -1   4   7       76.27       81.00      2.34 o 
   0   4   7      123.52      104.79      3.62 o 
   1   4   7       16.76       13.27      1.14 o 
   2   4   7       41.11       36.37      1.63 o 
   3   4   7       20.53       16.71      1.23 o 
   4   4   7      167.11      160.58      3.51 o 
   5   4   7      543.61      539.73      8.96 o 
   6   4   7       10.47       13.92      1.73 o 
   7   4   7        3.59        5.42      1.38 o 
   8   4   7        1.39        0.59      1.23 o 
   9   4   7       60.82       56.53      2.77 o 
  10   4   7       32.69       32.56      2.33 o 
  11   4   7       70.13       68.63      3.76 o 
  12   4   7       75.13       65.92      3.88 o 
  13   4   7       23.88       31.35      3.07 o 
 -14   5   7       11.94       13.66      3.45 o 
 -13   5   7       14.92       13.67      3.24 o 
 -12   5   7       34.61       40.98      4.19 o 
 -11   5   7        4.42        5.13      2.49 o 
 -10   5   7       99.44      111.24      4.43 o 
  -9   5   7       18.00       21.24      2.37 o 
  -8   5   7       24.33       23.33      2.39 o 
  -7   5   7      220.60      207.65      4.22 o 
  -6   5   7       33.41       37.15      1.96 o 
  -5   5   7       31.03       32.73      1.93 o 
  -4   5   7       73.87       79.32      2.25 o 
  -3   5   7      135.64      139.50      2.91 o 
  -2   5   7       48.81       37.02      1.71 o 
  -1   5   7      252.55      238.15      3.97 o 
   0   5   7      106.31      110.95      2.65 o 
   1   5   7      197.70      189.92      3.51 o 
   2   5   7      134.75      133.53      2.99 o 
   3   5   7      102.46       95.39      2.53 o 
   4   5   7       19.23       21.13      1.76 o 
   5   5   7      322.70      330.36      5.89 o 
   6   5   7       39.39       37.52      2.24 o 
   7   5   7        1.48        0.16      1.26 o 
   8   5   7       13.09       11.12      1.69 o 
   9   5   7       54.44       57.86      3.29 o 
  10   5   7       40.69       44.65      5.70 o 
  11   5   7        1.69        1.51      1.86 o 
  12   5   7       23.15       33.07      4.33 o 
 -13   6   7       43.91       45.82      4.76 o 
 -12   6   7        0.88       -1.43      3.74 o 
 -11   6   7       53.69       66.36      5.84 o 
 -10   6   7       19.57       17.02      2.38 o 
  -9   6   7        2.46        1.07      1.69 o 
  -8   6   7       36.61       31.28      3.79 o 
  -7   6   7       78.38       84.93      3.69 o 
  -6   6   7       67.44       60.24      3.39 o 
  -5   6   7        0.28        0.01      1.30 o 
  -4   6   7       90.33       71.12      2.58 o 
  -3   6   7        0.76        0.95      1.08 o 
  -2   6   7        4.65        3.94      1.15 o 
  -1   6   7        0.48       -1.18      0.96 o 
   0   6   7      184.86      161.74      4.03 o 
   1   6   7      332.73      314.30      6.14 o 
   2   6   7       35.24       29.37      2.57 o 
   3   6   7       28.98       34.61      4.46 o 
   4   6   7      131.02      117.03      5.09 o 
   5   6   7       66.53       63.90      3.43 o 
   6   6   7       96.70       86.77      3.58 o 
   7   6   7       22.34       16.27      2.09 o 
   8   6   7       76.39       78.20      3.72 o 
   9   6   7      103.61       96.30      4.11 o 
  10   6   7        0.08       -1.69      1.62 o 
  11   6   7       55.41       54.66      3.56 o 
 -11   7   7       76.51       81.08      8.10 o 
 -10   7   7       18.29       17.44      3.21 o 
  -9   7   7        5.27        3.57      2.42 o 
  -8   7   7       16.44       10.94      3.82 o 
  -7   7   7        0.39       -2.13      1.50 o 
  -6   7   7       24.28       30.57      2.74 o 
  -5   7   7        0.24        1.54      1.83 o 
  -4   7   7       64.56       70.88      3.13 o 
  -3   7   7       75.51       53.84      2.82 o 
  -2   7   7       21.78       19.75      2.50 o 
  -1   7   7      136.46      107.00      3.56 o 
   0   7   7       22.31       22.98      2.49 o 
   1   7   7       33.70       24.85      2.14 o 
   2   7   7       47.94       52.20      2.81 o 
   3   7   7      133.70      105.42      5.66 o 
   4   7   7       41.21       38.36      5.35 o 
   5   7   7       43.99       41.26      4.50 o 
   6   7   7       10.00       12.43      2.38 o 
   7   7   7      126.78      119.94      6.44 o 
   8   7   7       12.75        8.55      4.19 o 
   9   7   7        3.31        2.54      2.35 o 
  10   7   7       32.74       37.76      3.59 o 
 -10   8   7        1.76       -1.42      3.09 o 
  -9   8   7      142.00      162.05      7.17 o 
  -8   8   7       60.71       72.32      5.43 o 
  -7   8   7       26.82       31.60      2.99 o 
  -6   8   7       76.82       69.91      4.83 o 
  -5   8   7       53.48       47.49      3.42 o 
  -4   8   7       67.69       50.02      2.93 o 
  -3   8   7        2.67        2.02      1.44 o 
  -2   8   7      132.76      129.03      4.13 o 
  -1   8   7       40.88       35.75      2.82 o 
   0   8   7      264.85      230.75      5.61 o 
   1   8   7        2.11       -0.38      1.39 o 
   2   8   7        9.51        6.19      2.07 o 
   3   8   7       16.07       11.42      2.35 o 
   4   8   7       14.79       11.03      2.32 o 
   5   8   7      221.20      228.64      7.08 o 
   6   8   7       62.48       52.81      3.98 o 
   7   8   7      198.38      206.82      8.77 o 
   8   8   7       77.54       74.42      4.77 o 
  -7   9   7        0.19        1.09      3.28 o 
  -6   9   7       18.99       23.61      3.39 o 
  -5   9   7       18.59       18.81      2.66 o 
  -4   9   7      138.34      140.15      5.31 o 
  -3   9   7       64.47       51.75      3.18 o 
  -2   9   7      101.87      100.13      5.43 o 
  -1   9   7       14.53       18.77      2.20 o 
   0   9   7       37.11       35.27      2.77 o 
   1   9   7        0.04       -0.59      1.76 o 
   2   9   7       31.73       32.17      3.94 o 
   3   9   7       28.65       21.20      2.91 o 
   4   9   7       50.39       53.91      4.19 o 
   5   9   7       50.57       45.51      3.93 o 
  -1  10   7       46.22       48.96      3.33 o 
 -14   0   8       15.31       16.72      3.14 o 
 -12   0   8      186.91      201.27      9.77 o 
 -10   0   8       54.34       42.59      5.39 o 
  -8   0   8       15.25        8.65      2.11 o 
  -6   0   8       54.62       63.88      2.20 o 
  -4   0   8       19.56       21.66      1.56 o 
  -2   0   8      263.37      321.67      6.28 o 
   0   0   8      439.54      486.72     12.46 o 
   2   0   8      430.77      461.25     10.68 o 
   4   0   8       19.19       21.14      1.85 o 
   6   0   8      133.38      127.05      3.91 o 
   8   0   8      616.30      594.94     14.50 o 
  10   0   8      463.84      451.27     14.77 o 
  12   0   8      243.54      217.24      8.58 o 
 -15   1   8      143.19      121.57      9.55 o 
 -14   1   8      205.52      217.50      6.81 o 
 -13   1   8        5.47        4.35      1.70 o 
 -12   1   8       43.79       42.08      6.26 o 
 -11   1   8       19.57       21.93      2.96 o 
 -10   1   8       24.56       24.20      2.10 o 
  -9   1   8      427.56      434.81      7.74 o 
  -8   1   8       34.45       30.74      2.57 o 
  -7   1   8      126.58      118.86      3.43 o 
  -6   1   8        6.02        3.92      0.91 o 
  -5   1   8       38.97       43.16      1.44 o 
  -4   1   8       61.94       51.45      1.62 o 
  -3   1   8        3.47        6.40      0.89 o 
  -2   1   8        3.66        5.18      0.81 o 
  -1   1   8      141.22      123.82      2.48 o 
   0   1   8      410.81      449.09      5.80 o 
   1   1   8     1162.79     1262.45     13.72 o 
   2   1   8        5.27        4.51      0.86 o 
   3   1   8       25.28       23.49      1.36 o 
   4   1   8       66.89       68.67      2.01 o 
   5   1   8       12.73       19.03      1.66 o 
   6   1   8      121.24      124.39      3.22 o 
   7   1   8      664.29      634.44      9.14 o 
   8   1   8     1452.86     1409.66     20.07 o 
   9   1   8      333.18      324.74      7.00 o 
  10   1   8        1.70        1.72      1.72 o 
  11   1   8      256.48      246.23      6.38 o 
  12   1   8      179.30      174.10      5.48 o 
  13   1   8       14.17       11.39      2.38 o 
 -15   2   8       98.24      102.58     10.00 o 
 -14   2   8        1.74        0.65      1.97 o 
 -13   2   8       69.22       67.69      4.06 o 
 -12   2   8      102.31       99.20      4.13 o 
 -11   2   8        1.33        0.15      1.37 o 
 -10   2   8        0.11        0.46      1.61 o 
  -9   2   8      110.27      113.93      3.71 o 
  -8   2   8      318.68      334.98      6.45 o 
  -7   2   8      574.08      554.80      8.15 o 
  -6   2   8      107.93      115.12      2.84 o 
  -5   2   8       16.68       20.82      1.14 o 
  -4   2   8      407.82      434.86      6.12 o 
  -3   2   8        0.84       -0.74      0.67 o 
  -2   2   8      457.51      511.15      6.41 o 
  -1   2   8      660.06      673.92      8.01 o 
   0   2   8     1024.76     1038.33     11.58 o 
   1   2   8      358.43      382.67      5.85 o 
   2   2   8       66.31       71.70      2.05 o 
   3   2   8      260.39      248.90      4.50 o 
   4   2   8        4.67        5.01      0.92 o 
   5   2   8      360.61      344.56      5.04 o 
   6   2   8      694.44      679.93      9.61 o 
   7   2   8       12.16       12.95      1.73 o 
   8   2   8      101.94      100.89      3.18 o 
   9   2   8      626.56      620.82     10.82 o 
  10   2   8      270.17      264.82      6.91 o 
  11   2   8      407.13      415.28      8.70 o 
  12   2   8      278.45      284.83      7.22 o 
  13   2   8      105.78      110.74      4.91 o 
 -15   3   8      206.28      227.36      8.78 o 
 -14   3   8      123.91      153.10      5.87 o 
 -13   3   8        7.72        4.08      2.05 o 
 -12   3   8      304.56      328.93     10.09 o 
 -11   3   8       11.29        9.52      2.00 o 
 -10   3   8      224.04      216.49      5.18 o 
  -9   3   8       27.25       21.25      1.96 o 
  -8   3   8        2.29        3.53      1.32 o 
  -7   3   8      247.22      241.95      4.51 o 
  -6   3   8        1.26        0.37      0.99 o 
  -5   3   8      389.41      375.35      5.14 o 
  -4   3   8        2.35        3.26      0.84 o 
  -3   3   8      369.04      351.37      4.93 o 
  -2   3   8      205.93      218.12      3.61 o 
  -1   3   8      479.76      521.16      6.63 o 
   0   3   8       93.96       93.28      2.84 o 
   1   3   8        3.15        1.01      0.81 o 
   2   3   8      502.86      546.85      7.01 o 
   3   3   8       11.30       10.91      1.12 o 
   4   3   8      871.17      908.41     10.64 o 
   5   3   8      770.22      720.78     10.05 o 
   6   3   8     2610.93     2563.27     29.72 o 
   7   3   8       45.10       43.86      2.38 o 
   8   3   8       57.55       61.40      2.78 o 
   9   3   8      193.27      194.92      6.90 o 
  10   3   8        7.29        5.40      2.00 o 
  11   3   8      178.39      176.66      5.51 o 
  12   3   8       56.20       48.55      3.53 o 
  13   3   8       49.24       46.74      3.58 o 
 -14   4   8        0.66        1.09      2.06 o 
 -13   4   8        1.62        2.82      2.03 o 
 -12   4   8       23.11       21.43      2.71 o 
 -11   4   8       25.81       26.37      2.63 o 
 -10   4   8      625.89      630.21     10.57 o 
  -9   4   8      215.26      238.05      5.45 o 
  -8   4   8       13.52       11.27      1.49 o 
  -7   4   8        6.66        4.50      1.40 o 
  -6   4   8      176.77      155.19      3.54 o 
  -5   4   8        6.36        6.53      1.38 o 
  -4   4   8      198.86      203.39      3.56 o 
  -3   4   8      108.57      103.12      2.48 o 
  -2   4   8      556.24      534.02      6.90 o 
  -1   4   8       12.77        7.79      1.08 o 
   0   4   8        0.31       -1.23      0.82 o 
   1   4   8       41.95       38.84      1.75 o 
   2   4   8        5.52        5.07      1.02 o 
   3   4   8      698.13      697.60      8.64 o 
   4   4   8      919.08      919.31     12.58 o 
   5   4   8      248.45      251.35      5.00 o 
   6   4   8      129.31      131.33      4.21 o 
   7   4   8       63.99       57.76      2.76 o 
   8   4   8      155.48      147.68      3.98 o 
   9   4   8      343.00      347.21      6.57 o 
  10   4   8        0.39       -1.14      1.74 o 
  11   4   8       15.35       12.02      2.33 o 
  12   4   8       95.88      121.50      5.03 o 
 -13   5   8       13.06       12.85      3.10 o 
 -12   5   8      145.87      144.38      7.73 o 
 -11   5   8        1.44        3.90      2.37 o 
 -10   5   8        0.15        0.58      3.31 o 
  -9   5   8      176.56      173.94      7.73 o 
  -8   5   8        6.95        9.38      1.95 o 
  -7   5   8      958.62      925.79     12.24 o 
  -6   5   8        1.19        4.00      1.25 o 
  -5   5   8      159.72      156.08      3.62 o 
  -4   5   8       69.40       79.61      2.57 o 
  -3   5   8      469.62      458.83      9.52 o 
  -2   5   8       47.15       45.40      2.24 o 
  -1   5   8       21.17       28.11      1.65 o 
   0   5   8        7.01       12.06      1.40 o 
   1   5   8      136.00      132.78      3.03 o 
   2   5   8       17.65       18.53      1.46 o 
   3   5   8       38.04       41.83      2.62 o 
   4   5   8      267.43      275.06      5.35 o 
   5   5   8      379.54      384.37      6.69 o 
   6   5   8       30.83       30.77      2.21 o 
   7   5   8       69.34       62.75      2.94 o 
   8   5   8       35.96       36.08      2.74 o 
   9   5   8       51.55       53.38      3.65 o 
  10   5   8        0.11       -0.82      1.54 o 
  11   5   8       81.34       86.59      6.28 o 
 -12   6   8      143.01      150.32      7.23 o 
 -11   6   8        0.86        2.81      2.46 o 
 -10   6   8       10.18       11.09      2.85 o 
  -9   6   8       49.12       40.14      3.89 o 
  -8   6   8       93.06       81.36      3.92 o 
  -7   6   8       18.73       10.46      1.59 o 
  -6   6   8      401.25      389.47      7.36 o 
  -5   6   8      348.51      330.48      6.56 o 
  -4   6   8      623.33      578.59      8.85 o 
  -3   6   8       24.42       15.98      1.58 o 
  -2   6   8        0.16       -1.54      1.03 o 
  -1   6   8      325.50      285.61      5.19 o 
   0   6   8       33.49       25.54      2.25 o 
   1   6   8        0.07       -0.02      1.11 o 
   2   6   8     1052.58     1064.22     17.59 o 
   3   6   8      134.59      129.38      4.72 o 
   4   6   8        4.53        5.87      1.71 o 
   5   6   8       81.80       84.49      3.68 o 
   6   6   8       48.27       41.41      2.85 o 
   7   6   8       17.14       21.72      2.43 o 
   8   6   8       19.11       16.31      2.23 o 
   9   6   8       15.00       12.34      2.24 o 
  10   6   8       44.29       43.84      3.25 o 
 -11   7   8       60.20       81.16      8.36 o 
 -10   7   8       17.96       25.44      5.20 o 
  -9   7   8      345.74      379.27     16.11 o 
  -8   7   8      307.24      266.42     11.75 o 
  -7   7   8      131.53      108.36      4.44 o 
  -6   7   8       50.62       42.10      3.31 o 
  -5   7   8        0.45        4.99      1.74 o 
  -4   7   8      673.51      577.87     11.47 o 
  -3   7   8       88.46       68.87      3.18 o 
  -2   7   8      102.56      103.59      3.62 o 
  -1   7   8      150.09      158.16      4.42 o 
   0   7   8      274.56      254.79      5.73 o 
   1   7   8       14.87       17.76      1.91 o 
   2   7   8      600.61      553.73     11.45 o 
   3   7   8       63.98       64.94      9.53 o 
   4   7   8      770.63      751.60     14.44 o 
   5   7   8      286.50      277.52      7.68 o 
   6   7   8        1.70       -0.10      1.86 o 
   7   7   8       34.77       33.18      3.49 o 
   8   7   8        7.32        5.44      2.32 o 
   9   7   8       35.58       43.00      3.85 o 
  -9   8   8        2.70        6.36      4.11 o 
  -8   8   8      364.95      398.67     16.84 o 
  -7   8   8       80.11       70.50      4.23 o 
  -6   8   8        4.46        6.44      1.97 o 
  -5   8   8      113.13       87.17      4.38 o 
  -4   8   8      101.66      105.44      4.48 o 
  -3   8   8       38.99       41.52      2.77 o 
  -2   8   8      375.15      354.15      7.33 o 
  -1   8   8      199.32      164.92      4.80 o 
   0   8   8        0.03        0.03      1.39 o 
   1   8   8       65.62       64.44      5.94 o 
   2   8   8       13.99       14.80      2.54 o 
   3   8   8       59.02       48.35      3.76 o 
   4   8   8       84.98       72.41      4.50 o 
   5   8   8        0.68       -1.65      1.90 o 
   6   8   8      111.73      119.41      5.40 o 
   7   8   8        1.60       -0.15      2.15 o 
  -6   9   8       10.47       12.28      2.48 o 
  -5   9   8       19.30       15.52      2.58 o 
  -4   9   8        1.84       -2.44      1.63 o 
  -3   9   8      164.19      156.19      5.73 o 
  -2   9   8        5.21       10.34      2.04 o 
  -1   9   8        6.10        2.98      1.74 o 
   0   9   8        2.10        5.30      2.12 o 
   1   9   8      160.92      166.93      6.12 o 
   2   9   8      137.56      159.92      6.09 o 
   3   9   8       20.77       23.40      3.15 o 
   4   9   8       70.42       66.35      4.58 o 
 -15   0   9       26.75       29.72      5.87 o 
 -13   0   9      113.29      109.21      7.75 o 
 -11   0   9      103.95       95.62      5.77 o 
  -9   0   9       26.45       21.99      2.81 o 
  -7   0   9      213.17      218.60      6.95 o 
  -5   0   9       87.14       94.38      4.17 o 
  -3   0   9     1205.63     1283.38     19.72 o 
  -1   0   9        1.73        1.18      1.42 o 
   1   0   9      540.21      561.03     11.48 o 
   3   0   9       99.60      117.65      5.04 o 
   5   0   9       24.77       21.66      2.72 o 
   7   0   9      360.87      341.92     10.04 o 
   9   0   9       65.80       66.62      5.08 o 
  11   0   9        2.98       -2.06      3.07 o 
  13   0   9        2.74       -0.81      2.87 o 
 -15   1   9       46.12       45.35      3.86 o 
 -14   1   9       11.17        8.95      2.39 o 
 -13   1   9       57.04       60.91      4.47 o 
 -12   1   9       35.93       38.53      2.73 o 
 -11   1   9       37.52       35.36      2.52 o 
 -10   1   9       83.01       78.67      4.37 o 
  -9   1   9      119.22      111.93      3.64 o 
  -8   1   9      149.43      146.47      4.06 o 
  -7   1   9       88.86       92.64      3.22 o 
  -6   1   9      150.08      159.86      3.36 o 
  -5   1   9        7.71        9.49      0.94 o 
  -4   1   9        0.60        0.81      0.73 o 
  -3   1   9        3.87        2.80      0.80 o 
  -2   1   9       91.43      102.05      2.37 o 
  -1   1   9      177.32      170.77      3.44 o 
   0   1   9       55.15       51.56      1.81 o 
   1   1   9       21.57       22.43      1.37 o 
   2   1   9      121.48      115.62      2.66 o 
   3   1   9      537.02      556.75      9.33 o 
   4   1   9        4.48        7.60      1.07 o 
   5   1   9       91.94      102.49      2.62 o 
   6   1   9      133.48      132.26      3.51 o 
   7   1   9       14.97       14.64      1.68 o 
   8   1   9       17.47       16.97      2.17 o 
   9   1   9        1.64       -2.56      2.13 o 
  10   1   9       29.54       26.24      2.67 o 
  11   1   9       34.37       34.56      3.03 o 
  12   1   9        7.41       11.75      2.40 o 
  13   1   9       40.28       41.18      3.45 o 
 -15   2   9        9.36        7.83      2.57 o 
 -14   2   9       74.48       78.51      4.65 o 
 -13   2   9       41.18       31.75      2.63 o 
 -12   2   9      209.14      211.74      5.50 o 
 -11   2   9       98.21       85.44      3.49 o 
 -10   2   9       14.98       20.44      2.04 o 
  -9   2   9        2.85        2.54      1.67 o 
  -8   2   9      339.60      325.14      6.49 o 
  -7   2   9       27.22       22.02      1.95 o 
  -6   2   9       90.64      101.56      2.75 o 
  -5   2   9      295.37      292.77      4.99 o 
  -4   2   9        3.50        4.08      1.09 o 
  -3   2   9      120.82      106.75      3.67 o 
  -2   2   9       63.11       53.49      2.12 o 
  -1   2   9        6.00        3.55      0.90 o 
   0   2   9      589.36      586.56      7.39 o 
   1   2   9        0.77       -0.26      1.09 o 
   2   2   9       26.93       26.28      1.51 o 
   3   2   9     1145.72     1122.25     12.71 o 
   4   2   9      641.30      646.84      8.18 o 
   5   2   9       20.67       19.15      1.75 o 
   6   2   9      273.44      288.17      5.45 o 
   7   2   9      615.98      599.51      9.05 o 
   8   2   9        5.11        3.74      1.74 o 
   9   2   9       33.34       33.11      2.80 o 
  10   2   9      395.13      392.18      8.57 o 
  11   2   9       79.94       77.77      4.15 o 
  12   2   9       18.65       17.93      2.62 o 
  13   2   9      148.34      160.45      6.40 o 
 -14   3   9        9.12       12.75      2.64 o 
 -13   3   9        2.62        0.66      2.01 o 
 -12   3   9       21.54       18.34      2.86 o 
 -11   3   9       67.17       65.01      3.35 o 
 -10   3   9        1.33        4.23      1.53 o 
  -9   3   9      222.31      204.82      5.05 o 
  -8   3   9       13.85       15.09      1.84 o 
  -7   3   9       59.22       52.10      2.33 o 
  -6   3   9       22.96       25.24      1.74 o 
  -5   3   9       79.84       73.69      2.80 o 
  -4   3   9      326.46      309.59      4.64 o 
  -3   3   9      436.33      432.47      5.89 o 
  -2   3   9      148.99      177.06      3.33 o 
  -1   3   9       19.73       21.40      1.39 o 
   0   3   9      335.17      328.59      4.93 o 
   1   3   9     1791.36     1779.83     19.06 o 
   2   3   9       33.28       34.65      1.74 o 
   3   3   9       90.40       83.78      2.43 o 
   4   3   9      426.25      422.85      6.87 o 
   5   3   9        9.36       11.86      2.31 o 
   6   3   9     2493.32     2460.14     28.88 o 
   7   3   9      764.75      771.44     11.07 o 
   8   3   9      238.81      242.16      5.24 o 
   9   3   9       98.81      101.81      4.20 o 
  10   3   9      267.52      266.55      9.22 o 
  11   3   9      311.71      301.25      7.47 o 
  12   3   9       10.70        9.31      2.46 o 
 -14   4   9       80.22       93.71      5.03 o 
 -13   4   9       62.41       78.86      5.82 o 
 -12   4   9       10.82       10.93      3.82 o 
 -11   4   9        7.04        6.17      1.79 o 
 -10   4   9      173.55      182.10      4.92 o 
  -9   4   9      730.26      698.90     16.62 o 
  -8   4   9       27.49       23.78      2.15 o 
  -7   4   9      578.38      587.03      9.88 o 
  -6   4   9       29.46       36.12      2.52 o 
  -5   4   9       49.93       41.19      3.14 o 
  -4   4   9       17.55       20.57      1.45 o 
  -3   4   9        1.49        1.02      0.94 o 
  -2   4   9        3.47        2.09      0.99 o 
  -1   4   9       92.63       99.82      2.64 o 
   0   4   9     1959.06     1932.12     20.63 o 
   1   4   9      472.65      448.84      6.32 o 
   2   4   9      779.33      748.32      9.28 o 
   3   4   9     1907.78     1918.40     20.66 o 
   4   4   9      894.91      888.55     12.09 o 
   5   4   9      336.73      354.13      7.70 o 
   6   4   9       96.70      104.39      3.46 o 
   7   4   9      724.23      753.53     11.04 o 
   8   4   9      329.72      324.50      6.35 o 
   9   4   9      641.07      651.06     10.22 o 
  10   4   9       36.36       36.51      3.12 o 
  11   4   9      368.94      391.75      9.56 o 
 -13   5   9       32.45       35.64      4.29 o 
 -12   5   9      332.64      352.64     11.15 o 
 -11   5   9      103.84      139.51      9.14 o 
 -10   5   9      110.04       89.88      4.20 o 
  -9   5   9        0.54        2.74      2.80 o 
  -8   5   9       37.72       43.08      2.35 o 
  -7   5   9       66.56       88.05      2.96 o 
  -6   5   9      326.27      296.32      5.44 o 
  -5   5   9      163.71      131.05      3.50 o 
  -4   5   9      159.28      187.84      3.66 o 
  -3   5   9      841.76      841.55     11.10 o 
  -2   5   9      124.85      129.25      3.31 o 
  -1   5   9      314.02      302.23      7.29 o 
   0   5   9       55.00       57.35      2.28 o 
   1   5   9       64.02       72.45      3.22 o 
   2   5   9      294.81      302.04      4.99 o 
   3   5   9     1575.75     1565.90     19.38 o 
   4   5   9     1557.71     1507.71     18.87 o 
   5   5   9     1249.87     1225.83     17.86 o 
   6   5   9      158.73      161.11     10.20 o 
   7   5   9        0.01        1.80      1.43 o 
   8   5   9        4.28        4.72      1.67 o 
   9   5   9      418.93      444.37      8.10 o 
  10   5   9       38.28       37.55      3.26 o 
  11   5   9       26.97       30.25      3.89 o 
 -12   6   9        0.19        2.22      2.86 o 
 -11   6   9      797.11      868.91     20.49 o 
 -10   6   9        0.47        0.49      2.13 o 
  -9   6   9       97.30       89.96      4.98 o 
  -8   6   9       10.52        3.98      1.58 o 
  -7   6   9        8.93        9.91      2.42 o 
  -6   6   9       44.66       41.43      3.04 o 
  -5   6   9      191.60      190.45      4.84 o 
  -4   6   9       19.12       12.12      1.72 o 
  -3   6   9       73.27       63.01      2.64 o 
  -2   6   9       42.30       36.10      2.13 o 
  -1   6   9      207.73      190.73      4.23 o 
   0   6   9       94.73       97.94      5.95 o 
   1   6   9      841.11      867.40     11.74 o 
   2   6   9      429.73      439.25      9.62 o 
   3   6   9      396.60      398.28      9.08 o 
   4   6   9      135.51      140.46      4.48 o 
   5   6   9       64.14       61.26      3.41 o 
   6   6   9       32.87       33.33      2.74 o 
   7   6   9      298.30      309.21      7.14 o 
   8   6   9        0.83       -0.63      1.78 o 
   9   6   9        4.64        2.86      1.98 o 
  10   6   9       94.34      114.38      5.96 o 
 -10   7   9       73.31       72.28      7.94 o 
  -9   7   9        8.21       10.95      4.22 o 
  -8   7   9       16.33       16.20      2.49 o 
  -7   7   9        6.64        8.11      2.10 o 
  -6   7   9      134.89      129.13      4.89 o 
  -5   7   9       28.81       25.08      3.92 o 
  -4   7   9       43.36       42.57      3.26 o 
  -3   7   9       42.95       37.92      2.71 o 
  -2   7   9        6.39        6.43      3.04 o 
  -1   7   9       18.78       20.97      2.68 o 
   0   7   9      207.98      211.58      6.33 o 
   1   7   9        0.07       -0.96      1.36 o 
   2   7   9       41.18       39.42      3.29 o 
   3   7   9     1132.86     1118.87     19.59 o 
   4   7   9      697.61      699.10     13.91 o 
   5   7   9      120.61      113.87      5.02 o 
   6   7   9       48.35       56.40      4.14 o 
   7   7   9       61.42       57.97      4.18 o 
   8   7   9      106.56      120.83      8.32 o 
  -8   8   9       34.58       33.98      3.75 o 
  -7   8   9       13.55       16.62      2.90 o 
  -6   8   9       20.61       16.78      2.58 o 
  -5   8   9        0.02       -0.80      1.61 o 
  -4   8   9       18.66       20.65      2.64 o 
  -3   8   9      194.21      172.59      8.45 o 
  -2   8   9        6.05        5.03      1.91 o 
  -1   8   9       25.14       24.91      2.39 o 
   0   8   9      473.17      483.02     15.25 o 
   1   8   9        4.01        5.93      2.19 o 
   2   8   9       77.40       70.16      4.40 o 
   3   8   9       11.75       15.55      2.61 o 
   4   8   9        1.91        3.74      2.33 o 
   5   8   9        0.82       -2.53      1.98 o 
   6   8   9      111.38      117.90     13.00 o 
  -5   9   9       30.98       40.50      3.62 o 
  -4   9   9        0.06        2.43      1.94 o 
  -3   9   9       45.32       38.99      3.45 o 
  -2   9   9       31.70       29.63      3.10 o 
  -1   9   9        2.27       -0.40      1.63 o 
   0   9   9      138.58      146.32      6.00 o 
   1   9   9        2.58        5.55      2.30 o 
   2   9   9        0.47       -0.18      2.05 o 
   3   9   9       27.88       37.38      3.71 o 
 -14   0  10      174.23      179.85      7.55 o 
 -12   0  10      183.81      182.37      7.29 o 
 -10   0  10      127.95      114.61      7.65 o 
  -8   0  10       77.28       67.46      4.23 o 
  -6   0  10      103.90      110.78      8.41 o 
  -4   0  10      203.03      182.68      4.65 o 
  -2   0  10      876.60      854.26     14.18 o 
   0   0  10       45.90       50.88      3.59 o 
   2   0  10       13.78       15.52      1.86 o 
   4   0  10        1.47        0.03      1.31 o 
   6   0  10       27.38       20.31      3.16 o 
   8   0  10      219.89      210.88      8.01 o 
  10   0  10      105.95      114.28      6.30 o 
  12   0  10       15.96       12.56      3.69 o 
 -15   1  10       30.28       34.27      3.51 o 
 -14   1  10      115.33      112.60      4.36 o 
 -13   1  10       94.16       96.16      4.09 o 
 -12   1  10       39.25       34.54      2.69 o 
 -11   1  10       52.72       46.66      3.52 o 
 -10   1  10      104.49      103.64      3.76 o 
  -9   1  10       13.21       15.28      1.94 o 
  -8   1  10      167.06      167.95      5.65 o 
  -7   1  10       94.71       95.61      3.39 o 
  -6   1  10      181.79      179.56      4.52 o 
  -5   1  10      103.01       94.55      2.71 o 
  -4   1  10       19.21       15.71      1.46 o 
  -3   1  10      137.07      165.94      3.18 o 
  -2   1  10      426.59      406.67      6.28 o 
  -1   1  10       33.55       38.34      1.76 o 
   0   1  10      150.90      149.98      3.44 o 
   1   1  10       90.25       98.98      2.95 o 
   2   1  10      104.76      106.91      3.83 o 
   3   1  10        8.87        9.25      1.25 o 
   4   1  10        1.18        2.26      1.04 o 
   5   1  10       83.35       76.10      3.17 o 
   6   1  10       96.28      101.90      3.24 o 
   7   1  10       29.43       28.52      2.53 o 
   8   1  10       60.52       56.75      3.37 o 
   9   1  10       14.00       13.15      2.21 o 
  10   1  10       56.37       53.90      4.06 o 
  11   1  10        6.37        7.23      2.38 o 
  12   1  10      138.10      140.40      5.27 o 
 -14   2  10        7.32       11.66      2.53 o 
 -13   2  10        4.19        5.16      3.25 o 
 -12   2  10      112.71      113.12      4.22 o 
 -11   2  10      472.64      447.34      8.56 o 
 -10   2  10       12.87       12.00      1.89 o 
  -9   2  10      193.98      202.98      5.15 o 
  -8   2  10      571.47      527.16      9.19 o 
  -7   2  10       48.47       35.06      2.38 o 
  -6   2  10       49.98       58.12      3.74 o 
  -5   2  10      237.08      229.94      4.43 o 
  -4   2  10      407.33      403.66      5.62 o 
  -3   2  10      204.73      204.60      3.97 o 
  -2   2  10        9.67        8.22      1.10 o 
  -1   2  10       39.13       33.54      1.70 o 
   0   2  10      201.53      183.92      3.51 o 
   1   2  10      143.09      140.42      3.52 o 
   2   2  10     1570.64     1597.94     17.49 o 
   3   2  10        0.07        0.73      1.06 o 
   4   2  10      166.85      174.62      3.85 o 
   5   2  10      239.80      242.85      4.97 o 
   6   2  10        5.01        8.15      1.75 o 
   7   2  10      172.65      166.45      4.24 o 
   8   2  10       21.70       14.17      2.26 o 
   9   2  10        3.60        2.20      1.91 o 
  10   2  10      161.04      155.37      5.25 o 
  11   2  10        4.23        0.67      2.69 o 
  12   2  10        2.13       -1.66      1.94 o 
 -14   3  10       40.43       42.59      3.80 o 
 -13   3  10        2.35        5.82      2.73 o 
 -12   3  10       43.61       41.83      2.97 o 
 -11   3  10      296.16      295.12      7.56 o 
 -10   3  10       58.62       56.73      3.17 o 
  -9   3  10      388.07      358.06      7.26 o 
  -8   3  10      113.38       91.13      3.80 o 
  -7   3  10      262.07      226.46      6.32 o 
  -6   3  10      161.40      152.68      3.67 o 
  -5   3  10      567.40      559.21      9.17 o 
  -4   3  10      148.00      141.00      3.04 o 
  -3   3  10      234.55      214.69      3.83 o 
  -2   3  10      879.61      828.88      9.98 o 
  -1   3  10     5865.15     5754.45     57.27 o 
   0   3  10      194.89      197.27      3.79 o 
   1   3  10      141.37      157.75      3.36 o 
   2   3  10      173.60      167.03      3.49 o 
   3   3  10     1411.16     1435.17     16.08 o 
   4   3  10      604.57      593.54      8.97 o 
   5   3  10      152.55      158.37      4.11 o 
   6   3  10        3.33        1.53      1.59 o 
   7   3  10      307.36      305.33      6.28 o 
   8   3  10      208.89      219.74      5.11 o 
   9   3  10      151.65      151.27      6.32 o 
  10   3  10        0.73        2.89      2.02 o 
  11   3  10       82.33       83.38      4.49 o 
 -13   4  10       34.96       46.47      3.82 o 
 -12   4  10       23.82       13.60      2.50 o 
 -11   4  10       64.68       66.97      3.51 o 
 -10   4  10        9.62        9.76      1.93 o 
  -9   4  10       20.67       18.97      2.17 o 
  -8   4  10       87.09       93.80      3.62 o 
  -7   4  10     1129.08     1068.26     13.95 o 
  -6   4  10      278.46      227.71      5.91 o 
  -5   4  10       81.15       63.07      2.71 o 
  -4   4  10     2118.36     2047.31     24.16 o 
  -3   4  10      690.23      689.17      8.71 o 
  -2   4  10      271.63      252.89      4.39 o 
  -1   4  10      212.80      208.69      3.97 o 
   0   4  10      985.15      985.18     11.71 o 
   1   4  10      454.69      449.51      6.49 o 
   2   4  10     2175.68     2200.55     23.53 o 
   3   4  10       45.30       51.13      2.68 o 
   4   4  10       60.27       62.55      2.95 o 
   5   4  10     1324.96     1375.05     17.65 o 
   6   4  10      588.13      587.01     12.90 o 
   7   4  10        4.46        2.88      1.55 o 
   8   4  10       21.29       19.43      2.14 o 
   9   4  10        8.81       10.81      2.40 o 
  10   4  10       22.06       25.51      2.96 o 
  11   4  10        3.02        5.00      2.38 o 
 -12   5  10       12.63       16.61      4.62 o 
 -11   5  10       65.34       89.92      5.50 o 
 -10   5  10      152.41      149.00      5.53 o 
  -9   5  10       28.95       26.61      2.88 o 
  -8   5  10       79.67       73.47      4.05 o 
  -7   5  10       41.08       54.94      2.95 o 
  -6   5  10      256.14      238.23      5.28 o 
  -5   5  10       11.75        8.99      1.47 o 
  -4   5  10      335.85      314.04      5.70 o 
  -3   5  10      363.59      382.42      5.83 o 
  -2   5  10      104.41       99.68      4.37 o 
  -1   5  10      661.10      627.51     17.49 o 
   0   5  10     1506.44     1503.89     20.70 o 
   1   5  10     1034.62     1022.04     13.34 o 
   2   5  10     3231.36     3312.85     43.43 o 
   3   5  10      142.58      137.43      4.33 o 
   4   5  10       77.13       82.67      4.54 o 
   5   5  10      611.50      599.44     10.00 o 
   6   5  10        8.79       10.52      1.84 o 
   7   5  10        5.45        7.37      1.82 o 
   8   5  10      330.46      345.06      6.97 o 
   9   5  10      204.80      190.69      5.16 o 
  10   5  10       52.02       54.62      3.95 o 
 -11   6  10      166.49      141.62      9.83 o 
 -10   6  10       92.18       99.98      4.85 o 
  -9   6  10        3.16        3.12      2.06 o 
  -8   6  10       20.02       23.54      3.51 o 
  -7   6  10      204.87      203.62      5.30 o 
  -6   6  10      748.94      746.45     12.12 o 
  -5   6  10       55.85       51.30      3.80 o 
  -4   6  10       68.27       53.77      4.55 o 
  -3   6  10      108.03       95.03      3.47 o 
  -2   6  10      265.70      254.04      5.10 o 
  -1   6  10       13.45       15.92      1.69 o 
   0   6  10      241.23      239.55      5.66 o 
   1   6  10       30.45       36.07      2.24 o 
   2   6  10      260.97      246.07      8.14 o 
   3   6  10      320.59      341.24      8.46 o 
   4   6  10      388.81      399.24      9.42 o 
   5   6  10      251.67      247.08      6.27 o 
   6   6  10        2.77        4.84      1.91 o 
   7   6  10       10.43       14.63      2.34 o 
   8   6  10      216.69      242.30      6.57 o 
   9   6  10       17.49       12.59      3.09 o 
 -10   7  10       21.70       22.42      5.33 o 
  -9   7  10        0.04       -0.97      2.37 o 
  -8   7  10       53.67       46.26      3.60 o 
  -7   7  10       54.15       53.35      3.72 o 
  -6   7  10       79.13       80.22      4.40 o 
  -5   7  10       14.85       16.91      2.47 o 
  -4   7  10      105.36      105.41      4.56 o 
  -3   7  10      381.05      376.13     11.77 o 
  -2   7  10       34.25       33.05      2.55 o 
  -1   7  10       36.83       33.42      2.54 o 
   0   7  10        3.94        2.47      1.29 o 
   1   7  10      535.13      541.28     14.15 o 
   2   7  10     1053.47     1071.75     19.03 o 
   3   7  10        0.01       -1.11      2.40 o 
   4   7  10      104.71       92.54      4.87 o 
   5   7  10       17.51       16.78      2.73 o 
   6   7  10       28.61       27.95      3.28 o 
   7   7  10       15.94       16.63      2.94 o 
  -7   8  10        1.76        0.23      1.96 o 
  -6   8  10        2.76        3.31      2.80 o 
  -5   8  10        0.06       -0.29      1.79 o 
  -4   8  10        3.31        3.04      1.94 o 
  -3   8  10        1.36        0.21      1.78 o 
  -2   8  10       25.40       26.91      2.90 o 
  -1   8  10      260.05      262.17      6.34 o 
   0   8  10      330.95      315.65      8.49 o 
   1   8  10      193.53      203.41     12.92 o 
   2   8  10       61.82       59.97      4.23 o 
   3   8  10        0.23       -2.01      1.96 o 
   4   8  10       43.29       48.36      4.09 o 
   5   8  10      105.94      119.26      5.75 o 
  -3   9  10      156.73      159.50      6.01 o 
  -2   9  10      110.82      138.48      5.56 o 
  -1   9  10        0.09        0.53      3.27 o 
   0   9  10      327.65      349.85      9.46 o 
 -13   0  11      662.20      646.61     16.42 o 
 -11   0  11      139.23      126.18      6.11 o 
  -9   0  11      345.78      327.68     14.95 o 
  -7   0  11        0.02        0.25      1.80 o 
  -5   0  11     2425.83     2278.15     42.50 o 
  -3   0  11       13.62        7.18      1.62 o 
  -1   0  11       65.75       62.23      3.17 o 
   1   0  11       38.51       48.89      2.96 o 
   3   0  11        0.01        0.22      1.53 o 
   5   0  11      858.22      819.72     14.53 o 
   7   0  11        1.44       -0.21      2.33 o 
   9   0  11       11.82       14.73      3.36 o 
  11   0  11       16.87       10.20      3.52 o 
 -14   1  11       44.71       51.15      4.68 o 
 -13   1  11       66.45       70.69      3.81 o 
 -12   1  11      189.30      199.52      5.57 o 
 -11   1  11        8.08        4.19      1.75 o 
 -10   1  11      198.36      180.00      4.99 o 
  -9   1  11      285.54      274.70      6.70 o 
  -8   1  11      574.69      551.10      9.63 o 
  -7   1  11      124.24      118.52      3.85 o 
  -6   1  11       70.66       64.15      3.75 o 
  -5   1  11      168.19      156.22      3.64 o 
  -4   1  11       83.32       82.44      2.41 o 
  -3   1  11     2292.41     2245.76     23.62 o 
  -2   1  11     1870.90     1822.60     19.60 o 
  -1   1  11      682.34      678.70      8.59 o 
   0   1  11        2.88        0.58      0.95 o 
   1   1  11       68.92       61.26      2.68 o 
   2   1  11       53.67       52.76      2.48 o 
   3   1  11       58.87       50.83      2.76 o 
   4   1  11      421.22      416.58      6.23 o 
   5   1  11       29.96       27.83      2.10 o 
   6   1  11       32.46       28.13      2.15 o 
   7   1  11        0.59       -0.50      1.64 o 
   8   1  11        8.50        9.26      2.08 o 
   9   1  11        0.06       -1.18      1.78 o 
  10   1  11        3.71        2.55      1.99 o 
  11   1  11       25.76       25.72      3.08 o 
 -14   2  11       40.18       42.06      5.11 o 
 -13   2  11      184.86      190.66      5.57 o 
 -12   2  11       18.97       22.77      2.62 o 
 -11   2  11       30.48       26.91      2.54 o 
 -10   2  11       65.30       59.15      3.22 o 
  -9   2  11        3.24        4.28      1.64 o 
  -8   2  11        0.18        5.24      1.56 o 
  -7   2  11       30.36       21.65      2.10 o 
  -6   2  11     1369.35     1307.40     18.66 o 
  -5   2  11     1514.32     1409.80     17.39 o 
  -4   2  11      218.55      216.62      4.43 o 
  -3   2  11      522.95      473.17      6.55 o 
  -2   2  11     1099.26     1055.12     13.44 o 
  -1   2  11      106.01      105.51      2.80 o 
   0   2  11      131.08      130.66      3.12 o 
   1   2  11       77.79       72.75      3.29 o 
   2   2  11        1.78        1.74      1.10 o 
   3   2  11       56.24       54.27      2.87 o 
   4   2  11       30.32       26.75      2.09 o 
   5   2  11      433.86      405.63      7.09 o 
   6   2  11      116.30       99.65      3.46 o 
   7   2  11      508.17      477.18      9.37 o 
   8   2  11        3.07        1.48      1.85 o 
   9   2  11        8.67        8.50      2.14 o 
  10   2  11        0.23       -1.01      1.86 o 
  11   2  11        0.86        0.12      2.34 o 
 -13   3  11      169.80      188.04      6.43 o 
 -12   3  11       43.93       46.00      3.15 o 
 -11   3  11       96.67       92.68      4.05 o 
 -10   3  11       33.24       33.18      2.69 o 
  -9   3  11      355.00      382.00     11.04 o 
  -8   3  11      164.66      168.49      4.82 o 
  -7   3  11      287.45      285.55      6.25 o 
  -6   3  11      278.30      278.86      5.28 o 
  -5   3  11      724.95      716.27     10.11 o 
  -4   3  11       41.32       43.44      2.55 o 
  -3   3  11      294.31      270.71      5.68 o 
  -2   3  11      274.83      267.83      6.06 o 
  -1   3  11     1902.44     1873.35     20.29 o 
   0   3  11     1076.63     1034.88     12.26 o 
   1   3  11     2157.40     2099.60     22.57 o 
   2   3  11      336.77      331.10      5.90 o 
   3   3  11       39.00       33.36      1.92 o 
   4   3  11        3.49        3.90      1.44 o 
   5   3  11       75.44       76.82      3.23 o 
   6   3  11        5.78        5.65      1.65 o 
   7   3  11       14.41       16.53      2.32 o 
   8   3  11      156.39      153.72      7.22 o 
   9   3  11       31.29       27.85      2.97 o 
  10   3  11       38.85       32.83      3.32 o 
  11   3  11        0.06       -2.00      3.08 o 
 -13   4  11        0.32        1.14      2.51 o 
 -12   4  11       14.35       15.70      2.40 o 
 -11   4  11       44.21       50.47      3.24 o 
 -10   4  11      190.14      207.08      5.61 o 
  -9   4  11      145.62      134.24      4.42 o 
  -8   4  11        1.23       -0.64      1.69 o 
  -7   4  11      466.63      443.84      8.38 o 
  -6   4  11      185.37      199.86      4.47 o 
  -5   4  11      127.90      146.83      3.79 o 
  -4   4  11     1120.27     1092.93     14.24 o 
  -3   4  11      284.12      271.19      4.68 o 
  -2   4  11      751.98      735.29      9.37 o 
  -1   4  11      253.90      255.43      4.57 o 
   0   4  11      105.78      106.54      3.59 o 
   1   4  11        0.43       -1.51      1.00 o 
   2   4  11      185.93      191.40      3.99 o 
   3   4  11       13.63       14.02      1.86 o 
   4   4  11      345.50      347.45      6.57 o 
   5   4  11       33.24       36.26      2.53 o 
   6   4  11        2.22        3.34      1.64 o 
   7   4  11      187.67      184.05      4.86 o 
   8   4  11      260.54      261.44      6.51 o 
   9   4  11       23.29       19.86      2.75 o 
  10   4  11       11.73        9.23      2.53 o 
 -12   5  11        0.75       -3.81      2.57 o 
 -11   5  11      227.25      255.63      7.60 o 
 -10   5  11      206.84      217.13      6.82 o 
  -9   5  11       75.05       73.19      4.28 o 
  -8   5  11      121.92      127.98      5.09 o 
  -7   5  11      285.01      282.53     10.85 o 
  -6   5  11       33.90       28.44      2.11 o 
  -5   5  11        0.37        3.67      1.43 o 
  -4   5  11      197.95      185.05      5.96 o 
  -3   5  11       25.95       29.64      4.38 o 
  -2   5  11        2.07        2.56      1.18 o 
  -1   5  11      123.70      129.22      3.28 o 
   0   5  11       68.34       67.91      3.01 o 
   1   5  11       60.54       55.21      2.48 o 
   2   5  11       27.04       29.74      2.29 o 
   3   5  11       55.42       58.10      2.99 o 
   4   5  11        0.26       -0.66      1.41 o 
   5   5  11        2.49        2.28      1.56 o 
   6   5  11        0.06       -0.67      1.54 o 
   7   5  11        1.67        2.34      1.70 o 
   8   5  11        6.41        3.43      1.84 o 
   9   5  11        0.56        1.23      2.24 o 
 -10   6  11        0.13       -0.48      1.96 o 
  -9   6  11       13.37       17.56      2.72 o 
  -8   6  11       63.00       61.50      4.04 o 
  -7   6  11        8.94       13.75      1.98 o 
  -6   6  11       42.03       50.89      3.05 o 
  -5   6  11       46.21       41.55      2.79 o 
  -4   6  11       99.34      101.94      4.35 o 
  -3   6  11        8.92        9.28      2.09 o 
  -2   6  11        0.71       -1.37      1.18 o 
  -1   6  11      164.74      183.13      4.39 o 
   0   6  11       43.96       49.79      3.09 o 
   1   6  11        7.63        8.80      1.87 o 
   2   6  11        5.17        3.95      2.02 o 
   3   6  11       33.45       32.88      3.20 o 
   4   6  11       40.92       40.24      3.47 o 
   5   6  11       67.32       62.36      3.71 o 
   6   6  11       24.27       32.82      2.97 o 
   7   6  11       23.39       26.02      3.90 o 
   8   6  11        0.11        0.54      1.96 o 
  -9   7  11        8.68        0.74      2.57 o 
  -8   7  11       22.89       21.27      4.78 o 
  -7   7  11        6.22        9.53      2.67 o 
  -6   7  11       26.35       28.77      2.99 o 
  -5   7  11        6.48        3.51      1.98 o 
  -4   7  11        0.55        2.10      1.80 o 
  -3   7  11      138.43      142.21      8.68 o 
  -2   7  11        2.21       -0.52      1.63 o 
  -1   7  11       21.40       24.35      2.41 o 
   0   7  11       80.16       76.21      4.39 o 
   1   7  11      161.72      155.17      5.74 o 
   2   7  11      266.43      281.83      8.00 o 
   3   7  11      366.95      388.49     14.93 o 
   4   7  11        1.44        1.38      2.10 o 
   5   7  11        0.48       -0.35      2.04 o 
   6   7  11       11.09        8.43      3.56 o 
  -6   8  11        5.17       -1.42      1.80 o 
  -5   8  11       23.84       18.95      2.74 o 
  -4   8  11        0.37        4.63      2.14 o 
  -3   8  11      201.21      220.06      6.87 o 
  -2   8  11        6.58        5.87      2.12 o 
  -1   8  11      100.43      105.45      4.33 o 
   0   8  11       91.81       91.39      5.09 o 
   1   8  11       23.76       36.42      3.57 o 
   2   8  11        0.02       -2.75      2.06 o 
   3   8  11       17.83       23.61      3.22 o 
 -14   0  12       18.63       24.17      6.05 o 
 -12   0  12      458.35      445.85     12.85 o 
 -10   0  12        1.15        0.69      2.19 o 
  -8   0  12      519.95      471.25     12.44 o 
  -6   0  12      106.05      101.33      5.23 o 
  -4   0  12      197.74      187.93      8.15 o 
  -2   0  12      339.59      301.58      7.25 o 
   0   0  12     1286.64     1225.65     20.04 o 
   2   0  12      381.79      271.58      6.76 o 
   4   0  12      405.17      342.00      9.26 o 
   6   0  12        0.99        1.38      2.45 o 
   8   0  12      371.02      349.73     11.35 o 
  10   0  12      422.39      440.79     13.68 o 
 -13   1  12       75.11       76.56      4.07 o 
 -12   1  12      129.68      126.46      6.46 o 
 -11   1  12      130.22      140.11      4.65 o 
 -10   1  12        6.34        6.92      1.87 o 
  -9   1  12      174.17      162.81      4.80 o 
  -8   1  12       22.70       23.31      2.45 o 
  -7   1  12      352.35      341.95      7.08 o 
  -6   1  12      261.46      254.33      6.39 o 
  -5   1  12      571.19      556.93      9.67 o 
  -4   1  12     2667.78     2554.98     29.63 o 
  -3   1  12      881.43      810.49     10.00 o 
  -2   1  12      982.12      976.43     11.66 o 
  -1   1  12      275.87      249.18      4.48 o 
   0   1  12       23.76       29.99      1.82 o 
   1   1  12       21.31       20.73      1.61 o 
   2   1  12        0.09       -0.07      1.00 o 
   3   1  12       22.20       24.38      1.97 o 
   4   1  12      197.14      173.98      4.01 o 
   5   1  12      243.28      207.25      7.85 o 
   6   1  12        0.14       -1.63      1.61 o 
   7   1  12       11.49       11.55      2.50 o 
   8   1  12       85.47       79.36      6.92 o 
   9   1  12      256.50      279.69      7.53 o 
  10   1  12      216.86      251.81      7.13 o 
 -13   2  12      230.42      242.06      6.49 o 
 -12   2  12       16.07       14.35      2.20 o 
 -11   2  12        4.35        2.76      1.73 o 
 -10   2  12      987.30      935.06     14.89 o 
  -9   2  12      485.96      445.31      8.66 o 
  -8   2  12        4.10        6.70      1.75 o 
  -7   2  12      339.41      314.14      6.74 o 
  -6   2  12       64.76       61.06      3.15 o 
  -5   2  12       17.24       18.28      1.88 o 
  -4   2  12      196.33      182.97      4.18 o 
  -3   2  12      171.60      176.26      3.64 o 
  -2   2  12       84.41       78.58      2.58 o 
  -1   2  12      684.35      679.10      9.70 o 
   0   2  12      460.56      452.56      6.61 o 
   1   2  12       28.41       17.16      1.57 o 
   2   2  12      146.55      136.50      3.33 o 
   3   2  12        0.36       -0.24      0.99 o 
   4   2  12      119.90       98.52      3.42 o 
   5   2  12      139.32      119.94      4.71 o 
   6   2  12      336.53      317.44      6.36 o 
   7   2  12      135.79      138.89      4.91 o 
   8   2  12      141.18      144.92      5.14 o 
   9   2  12        0.40       -0.74      2.02 o 
  10   2  12        1.14        1.65      2.12 o 
 -13   3  12      184.97      174.62      5.55 o 
 -12   3  12       11.40       13.22      2.73 o 
 -11   3  12        2.74        1.01      3.36 o 
 -10   3  12        0.24       -1.32      1.60 o 
  -9   3  12      503.78      507.16      9.54 o 
  -8   3  12      201.97      194.84      5.30 o 
  -7   3  12      438.37      394.80      7.85 o 
  -6   3  12        5.16        4.14      1.59 o 
  -5   3  12      498.13      493.72      7.86 o 
  -4   3  12        0.67       -0.88      1.12 o 
  -3   3  12        1.46        0.49      1.03 o 
  -2   3  12      305.41      302.33      5.09 o 
  -1   3  12      673.20      634.26      8.46 o 
   0   3  12       23.82       25.72      1.99 o 
   1   3  12       40.32       30.91      2.51 o 
   2   3  12       28.04       21.90      1.71 o 
   3   3  12       63.59       64.82      3.03 o 
   4   3  12       16.21       15.60      1.94 o 
   5   3  12       57.56       45.70      2.76 o 
   6   3  12       20.17       20.92      2.18 o 
   7   3  12       23.39       17.49      2.17 o 
   8   3  12      197.34      190.20      5.96 o 
   9   3  12        4.71        2.99      2.17 o 
  10   3  12      125.96      138.82      5.55 o 
 -12   4  12      235.36      245.09      6.52 o 
 -11   4  12      172.19      157.77      6.85 o 
 -10   4  12       13.50       12.87      2.14 o 
  -9   4  12      133.72      125.58      4.42 o 
  -8   4  12      114.92      124.21      4.29 o 
  -7   4  12       35.60       30.11      2.55 o 
  -6   4  12      132.96      127.17      4.43 o 
  -5   4  12       89.37       92.77      3.92 o 
  -4   4  12       72.04       67.80      2.83 o 
  -3   4  12       28.23       28.49      2.53 o 
  -2   4  12        6.82        5.83      1.26 o 
  -1   4  12       10.71       10.58      1.44 o 
   0   4  12        0.13       -0.58      1.07 o 
   1   4  12      256.14      255.71      4.79 o 
   2   4  12       31.85       23.90      2.11 o 
   3   4  12       31.77       31.92      3.15 o 
   4   4  12       42.90       47.63      2.85 o 
   5   4  12       50.78       47.90      2.88 o 
   6   4  12        4.47        3.41      1.69 o 
   7   4  12       81.27       85.68      3.87 o 
   8   4  12       62.35       71.40      5.73 o 
   9   4  12       13.80        9.13      2.48 o 
 -11   5  12      260.20      266.99      7.91 o 
 -10   5  12       56.39       59.67      5.58 o 
  -9   5  12       22.13       20.04      2.82 o 
  -8   5  12      319.46      319.81      8.39 o 
  -7   5  12      161.45      170.86      5.79 o 
  -6   5  12       78.66       81.81      3.76 o 
  -5   5  12        0.29        0.03      1.58 o 
  -4   5  12        1.92       -0.54      1.20 o 
  -3   5  12       22.76       23.55      2.23 o 
  -2   5  12       10.03       10.46      1.44 o 
  -1   5  12       15.27       14.43      1.67 o 
   0   5  12      158.24      155.32      4.16 o 
   1   5  12       59.67       61.77      2.64 o 
   2   5  12       59.21       58.41      3.03 o 
   3   5  12       14.67       15.03      2.01 o 
   4   5  12      104.63      104.05      3.85 o 
   5   5  12       78.44       85.79      3.72 o 
   6   5  12       42.87       45.84      2.95 o 
   7   5  12        0.01        2.72      1.79 o 
   8   5  12       60.14       49.18      3.24 o 
 -10   6  12       67.17       69.13      4.57 o 
  -9   6  12        1.99        1.75      2.11 o 
  -8   6  12      145.66      144.29      8.81 o 
  -7   6  12        0.32        1.53      2.34 o 
  -6   6  12       95.28       98.24      3.98 o 
  -5   6  12        0.03        1.33      1.55 o 
  -4   6  12       38.71       41.97      2.84 o 
  -3   6  12       18.97       17.68      2.08 o 
  -2   6  12      109.15      122.49      4.76 o 
  -1   6  12      140.33      140.93      4.42 o 
   0   6  12        0.48       -0.25      0.93 o 
   1   6  12       42.90       44.16      3.51 o 
   2   6  12        4.49        5.48      2.09 o 
   3   6  12      128.03      139.03      7.29 o 
   4   6  12       73.64       78.83      5.76 o 
   5   6  12      103.98      105.36      5.11 o 
   6   6  12       44.93       40.01      4.92 o 
   7   6  12       45.07       43.26      3.94 o 
  -8   7  12        0.35        1.27      3.49 o 
  -7   7  12        3.43        1.04      3.78 o 
  -6   7  12       13.81       10.22      2.37 o 
  -5   7  12      203.63      228.71      6.99 o 
  -4   7  12       20.30       19.11      2.70 o 
  -3   7  12        3.61        5.93      2.04 o 
  -2   7  12       90.16       89.13      4.57 o 
  -1   7  12       64.94       63.39      3.44 o 
   0   7  12      243.00      261.92      7.60 o 
   1   7  12       29.63       27.95      3.14 o 
   2   7  12       95.62      100.32      5.28 o 
   3   7  12       49.75       56.55      4.79 o 
   4   7  12       18.34       22.31      6.78 o 
   5   7  12       20.35       19.90      3.05 o 
  -4   8  12       69.39       71.19      4.56 o 
  -3   8  12       23.92       23.28      2.99 o 
  -2   8  12       92.33       96.74      5.05 o 
  -1   8  12       21.06       28.16      4.10 o 
   0   8  12      105.59      114.03      8.90 o 
   1   8  12        1.42        1.83      2.28 o 
 -13   0  13       44.41       39.72      4.54 o 
 -11   0  13       58.54       52.07     10.13 o 
  -9   0  13      228.77      200.93      8.48 o 
  -7   0  13     1865.15     1746.94     42.49 o 
  -5   0  13       32.20       36.75      3.76 o 
  -3   0  13      141.76      169.92      5.16 o 
  -1   0  13      275.80      227.30      6.17 o 
   1   0  13      384.87      313.55      7.62 o 
   3   0  13     2079.45     1716.11     52.28 o 
   5   0  13      131.64      120.93      6.50 o 
   7   0  13      336.36      322.63     10.91 o 
   9   0  13      113.41      133.27      9.24 o 
 -13   1  13      220.41      237.15      6.89 o 
 -12   1  13       20.04       20.57      2.53 o 
 -11   1  13        4.76        3.05      1.84 o 
 -10   1  13      249.62      249.88      6.30 o 
  -9   1  13       82.17       86.67      3.76 o 
  -8   1  13       65.16       65.66      3.49 o 
  -7   1  13       16.63       12.24      1.94 o 
  -6   1  13      351.83      346.05      7.29 o 
  -5   1  13      530.07      495.33      9.14 o 
  -4   1  13     1215.03     1118.90     14.63 o 
  -3   1  13     1060.20     1001.41     12.04 o 
  -2   1  13       27.25       19.24      1.69 o 
  -1   1  13      299.71      297.41      5.11 o 
   0   1  13      335.58      260.54      4.74 o 
   1   1  13        1.07        1.46      1.10 o 
   2   1  13        1.72        2.25      1.02 o 
   3   1  13       20.07        9.28      1.42 o 
   4   1  13      466.43      435.90      8.82 o 
   5   1  13       51.42       32.31      3.02 o 
   6   1  13      414.18      352.28      8.04 o 
   7   1  13        1.78        1.14      1.89 o 
   8   1  13       88.27      118.18      5.06 o 
   9   1  13        8.18       11.43      2.55 o 
  10   1  13       17.44       15.15      2.83 o 
 -12   2  13       36.06       41.18      3.21 o 
 -11   2  13       42.34       36.83      2.88 o 
 -10   2  13      281.02      290.47      7.54 o 
  -9   2  13        1.65        0.38      1.60 o 
  -8   2  13        1.87        1.45      1.56 o 
  -7   2  13      214.74      210.88      8.10 o 
  -6   2  13      277.29      268.96      7.46 o 
  -5   2  13      192.22      190.72      5.15 o 
  -4   2  13       24.68       25.01      1.98 o 
  -3   2  13       13.26       11.89      1.54 o 
  -2   2  13       87.40       91.13      2.79 o 
  -1   2  13        4.21        4.71      1.61 o 
   0   2  13       15.88        6.57      1.48 o 
   1   2  13      460.21      403.60      6.36 o 
   2   2  13      538.17      463.62      7.01 o 
   3   2  13        6.90        5.28      1.36 o 
   4   2  13       39.04       41.30      2.65 o 
   5   2  13       67.77       66.72      3.30 o 
   6   2  13       29.21       29.89      2.96 o 
   7   2  13        5.17        4.79      2.28 o 
   8   2  13      161.73      180.66      5.99 o 
   9   2  13      172.91      174.63      8.93 o 
 -12   3  13       56.75       55.93      4.12 o 
 -11   3  13        0.47        0.21      1.73 o 
 -10   3  13        1.82       -0.56      1.67 o 
  -9   3  13       97.71       89.04      3.93 o 
  -8   3  13       35.74       33.72      2.70 o 
  -7   3  13      609.37      607.29     10.78 o 
  -6   3  13      181.91      178.70      6.05 o 
  -5   3  13      194.67      184.26      4.42 o 
  -4   3  13       25.92       24.62      2.00 o 
  -3   3  13        8.75        9.69      1.77 o 
  -2   3  13       14.85       10.70      1.55 o 
  -1   3  13      129.26      119.40      3.50 o 
   0   3  13       35.62       39.48      2.16 o 
   1   3  13       22.98       24.33      2.11 o 
   2   3  13      118.95      106.27      3.14 o 
   3   3  13       42.76       42.83      3.42 o 
   4   3  13       50.18       48.07      2.85 o 
   5   3  13        4.00        7.04      1.81 o 
   6   3  13       22.61       28.82      2.51 o 
   7   3  13       20.92       25.99      2.96 o 
   8   3  13        1.45        1.38      2.04 o 
   9   3  13       25.77       23.41      3.08 o 
 -11   4  13       29.01       28.27      2.85 o 
 -10   4  13      201.71      199.64      5.74 o 
  -9   4  13       29.70       27.91      2.95 o 
  -8   4  13       78.89       76.93      3.86 o 
  -7   4  13        0.62        1.49      1.59 o 
  -6   4  13       18.31       20.51      2.26 o 
  -5   4  13       24.49       26.79      2.14 o 
  -4   4  13        0.29       -0.42      1.47 o 
  -3   4  13       36.54       34.17      2.34 o 
  -2   4  13        9.05       10.22      1.63 o 
  -1   4  13       68.70       64.83      2.68 o 
   0   4  13       46.47       42.55      2.30 o 
   1   4  13      124.03      123.92      3.47 o 
   2   4  13        8.49        9.22      1.79 o 
   3   4  13       12.38       13.81      2.02 o 
   4   4  13       33.23       39.30      2.74 o 
   5   4  13       11.63       12.75      2.06 o 
   6   4  13       12.31        6.27      1.88 o 
   7   4  13       12.97       15.98      2.30 o 
   8   4  13        3.49        0.22      2.19 o 
 -10   5  13        1.94        1.99      2.16 o 
  -9   5  13       13.10       15.08      2.66 o 
  -8   5  13        6.73        4.43      2.17 o 
  -7   5  13      104.94      110.98      9.08 o 
  -6   5  13        0.76        0.50      1.60 o 
  -5   5  13       15.34       14.26      2.06 o 
  -4   5  13        3.74        3.20      1.44 o 
  -3   5  13        0.07        1.28      1.33 o 
  -2   5  13       96.54       95.99      3.39 o 
  -1   5  13      172.98      179.11      4.48 o 
   0   5  13       16.52       14.66      1.93 o 
   1   5  13       11.24       13.32      1.92 o 
   2   5  13       19.88       18.45      2.09 o 
   3   5  13       22.01       21.78      2.27 o 
   4   5  13        7.88        9.95      1.91 o 
   5   5  13       49.37       57.24      3.84 o 
   6   5  13        3.06        4.82      1.91 o 
   7   5  13        0.17       -2.56      1.71 o 
  -8   6  13        0.71        1.09      2.05 o 
  -7   6  13        0.24       -2.64      1.76 o 
  -6   6  13       21.72       22.29      2.93 o 
  -5   6  13       21.72       23.26      4.29 o 
  -4   6  13       31.23       37.57      2.84 o 
  -3   6  13       33.32       37.33      2.86 o 
  -2   6  13       30.97       35.47      2.73 o 
  -1   6  13        3.80        3.53      1.67 o 
   0   6  13        3.34        0.87      1.70 o 
   1   6  13      105.84      115.60      7.65 o 
   2   6  13      149.58      170.86      6.13 o 
   3   6  13       69.04       74.45      4.62 o 
   4   6  13        5.25        4.43      3.57 o 
   5   6  13       43.54       56.22      4.28 o 
  -6   7  13       78.95       95.45     10.81 o 
  -5   7  13       86.34      114.92      5.22 o 
  -4   7  13        2.34        1.93      1.99 o 
  -3   7  13       67.64       68.99      4.59 o 
  -2   7  13       18.83       17.50      2.65 o 
  -1   7  13       26.08       36.77      4.33 o 
   0   7  13        0.58        3.19      2.17 o 
   1   7  13      115.03      138.75      5.78 o 
   2   7  13        0.35        2.79      2.26 o 
   3   7  13       10.95       10.41      2.65 o 
 -12   0  14      332.28      320.01     10.84 o 
 -10   0  14        1.84        4.56      2.66 o 
  -8   0  14      160.76      132.40      6.37 o 
  -6   0  14       75.27       78.53     10.57 o 
  -4   0  14     1743.28     1578.86     31.88 o 
  -2   0  14        1.18        0.74      1.65 o 
   0   0  14      189.46      184.02      5.72 o 
   2   0  14        4.84        1.70      1.76 o 
   4   0  14        0.46       -2.21      1.53 o 
   6   0  14        2.14        3.96      2.94 o 
   8   0  14       33.87       37.15      4.91 o 
 -12   1  14       79.78       76.97      4.16 o 
 -11   1  14      172.70      164.86      5.34 o 
 -10   1  14       60.00       53.77      3.42 o 
  -9   1  14       11.34       11.32      2.05 o 
  -8   1  14        0.50       -0.09      1.50 o 
  -7   1  14      250.13      228.63      5.91 o 
  -6   1  14      182.82      174.60      6.34 o 
  -5   1  14        0.00       -0.79      1.40 o 
  -4   1  14       40.79       44.43      2.89 o 
  -3   1  14      119.53      101.38      3.35 o 
  -2   1  14        0.58        0.21      1.06 o 
  -1   1  14      506.54      437.12      6.73 o 
   0   1  14        0.11        1.19      1.16 o 
   1   1  14       48.96       45.15      2.35 o 
   2   1  14       63.92       53.74      2.55 o 
   3   1  14        5.33        8.28      1.42 o 
   4   1  14       53.92       35.55      2.48 o 
   5   1  14      128.46      141.03      5.02 o 
   6   1  14      106.44      126.18      4.99 o 
   7   1  14       49.17       49.28      3.71 o 
   8   1  14        0.16        0.39      2.09 o 
 -12   2  14       22.34       22.07      3.03 o 
 -11   2  14       61.29       58.06      3.65 o 
 -10   2  14       56.27       53.33      3.41 o 
  -9   2  14       47.46       50.82      3.28 o 
  -8   2  14      106.98       97.16      4.90 o 
  -7   2  14      307.38      288.58      6.82 o 
  -6   2  14      244.82      217.23      5.74 o 
  -5   2  14      126.44      126.13      4.33 o 
  -4   2  14        2.62        0.73      1.49 o 
  -3   2  14        2.46        3.91      1.38 o 
  -2   2  14       32.67       40.79      2.20 o 
  -1   2  14       52.70       44.85      2.30 o 
   0   2  14       18.06       16.89      1.68 o 
   1   2  14      137.60      116.98      4.02 o 
   2   2  14       83.59       67.76      3.15 o 
   3   2  14        2.44        1.31      1.53 o 
   4   2  14        0.08       -2.39      1.68 o 
   5   2  14        0.59       -1.27      1.53 o 
   6   2  14        1.19       -1.31      1.96 o 
   7   2  14       41.17       51.75      3.84 o 
   8   2  14      289.81      321.09      9.19 o 
 -11   3  14       32.21       33.07      3.76 o 
 -10   3  14       26.88       21.34      2.56 o 
  -9   3  14       11.09        8.51      2.10 o 
  -8   3  14      316.11      307.18      7.20 o 
  -7   3  14      354.84      356.45      7.76 o 
  -6   3  14      395.36      405.19     11.43 o 
  -5   3  14       14.68       14.25      2.59 o 
  -4   3  14      308.98      293.89      5.90 o 
  -3   3  14       12.04       12.52      1.77 o 
  -2   3  14        5.31        7.63      1.93 o 
  -1   3  14        0.15       -0.48      1.30 o 
   0   3  14       50.77       50.74      2.51 o 
   1   3  14       72.00       69.27      3.23 o 
   2   3  14       92.63       78.04      3.42 o 
   3   3  14       43.58       48.05      2.96 o 
   4   3  14       71.94       77.63      3.66 o 
   5   3  14        3.31        3.79      1.77 o 
   6   3  14       23.65       36.07      2.82 o 
   7   3  14      121.07      137.69      5.42 o 
   8   3  14        4.39        1.01      2.88 o 
 -10   4  14        5.46        7.70      2.11 o 
  -9   4  14       72.99       81.13      4.20 o 
  -8   4  14        6.64        8.62      2.09 o 
  -7   4  14       15.57       19.03      2.32 o 
  -6   4  14       11.86       14.16      2.67 o 
  -5   4  14       64.20       64.00      3.54 o 
  -4   4  14       44.73       52.00      3.15 o 
  -3   4  14       92.02       99.70      4.22 o 
  -2   4  14        5.62        5.87      1.54 o 
  -1   4  14       74.50       62.85      2.75 o 
   0   4  14      236.53      219.16      5.05 o 
   1   4  14       23.37       28.05      2.34 o 
   2   4  14       23.26       21.93      2.26 o 
   3   4  14       99.73      104.23      3.92 o 
   4   4  14       36.47       43.38      3.17 o 
   5   4  14        0.28        1.10      1.76 o 
   6   4  14      240.09      269.71      6.40 o 
   7   4  14       81.79       99.26      6.15 o 
  -9   5  14      301.63      306.64      8.71 o 
  -8   5  14       16.24       14.93      2.72 o 
  -7   5  14       28.33       28.11      3.17 o 
  -6   5  14       26.43       21.81      3.09 o 
  -5   5  14       23.58       23.91      2.92 o 
  -4   5  14        0.36       -0.39      1.33 o 
  -3   5  14       61.87       59.92      3.07 o 
  -2   5  14        7.99        5.71      1.65 o 
  -1   5  14        5.88        4.78      1.66 o 
   0   5  14        0.05       -0.08      1.02 o 
   1   5  14       10.51       10.92      1.92 o 
   2   5  14        0.48        1.55      1.73 o 
   3   5  14        0.00       -0.69      1.73 o 
   4   5  14       96.53      111.12      4.39 o 
   5   5  14       58.21       64.32      3.62 o 
  -7   6  14        0.67       -2.71      1.81 o 
  -6   6  14       54.61       59.93      5.13 o 
  -5   6  14      228.59      271.74      6.78 o 
  -4   6  14       22.00       32.15      2.83 o 
  -3   6  14        4.34        3.77      1.76 o 
  -2   6  14       33.21       29.58      2.69 o 
  -1   6  14       80.01       88.65      4.11 o 
   0   6  14        7.03        7.18      2.06 o 
   1   6  14       12.98       12.08      2.63 o 
   2   6  14      326.31      345.15      9.24 o 
   3   6  14        2.36        6.38      2.47 o 
  -2   7  14      392.77      465.53     10.89 o 
  -1   7  14       77.23       96.89      6.64 o 
 -11   0  15       66.62       62.84      5.38 o 
  -9   0  15       31.04       35.90      4.26 o 
  -7   0  15      166.89      157.96     13.06 o 
  -5   0  15        7.41        6.12      2.44 o 
  -3   0  15      341.40      331.65     10.40 o 
  -1   0  15        5.01       10.80      2.12 o 
   1   0  15       71.63       87.05      4.35 o 
   3   0  15        0.28        1.13      1.55 o 
   5   0  15        0.34        3.01      2.84 o 
   7   0  15        0.14       -0.82      2.96 o 
 -11   1  15       21.33       21.80      2.70 o 
 -10   1  15       10.12        9.53      2.35 o 
  -9   1  15        9.21        9.42      2.23 o 
  -8   1  15       78.55       69.42      4.45 o 
  -7   1  15       34.90       44.15      3.09 o 
  -6   1  15      106.94      111.38      4.23 o 
  -5   1  15       62.91       56.45      3.95 o 
  -4   1  15        2.15        1.22      1.49 o 
  -3   1  15        8.08       10.20      1.92 o 
  -2   1  15        0.01        0.96      1.19 o 
  -1   1  15        3.03        3.87      1.32 o 
   0   1  15        3.37        0.78      1.17 o 
   1   1  15       30.63       28.13      2.05 o 
   2   1  15        0.35        1.18      1.41 o 
   3   1  15       33.98       37.55      2.66 o 
   4   1  15        5.08        3.11      1.58 o 
   5   1  15      146.73      168.90      5.68 o 
   6   1  15        0.66       -1.04      2.00 o 
   7   1  15        0.46       -1.80      2.10 o 
 -10   2  15        3.92        3.28      1.90 o 
  -9   2  15       55.40       48.50      3.33 o 
  -8   2  15        1.69        1.99      1.68 o 
  -7   2  15        1.89        1.43      2.91 o 
  -6   2  15      152.84      153.43      5.01 o 
  -5   2  15      133.77      126.77      5.23 o 
  -4   2  15        0.09        1.78      1.83 o 
  -3   2  15        5.14        4.41      1.52 o 
  -2   2  15       27.97       30.52      2.33 o 
  -1   2  15       11.87       13.60      1.60 o 
   0   2  15       10.58       10.76      1.57 o 
   1   2  15       38.97       35.45      2.27 o 
   2   2  15        2.66        2.36      1.34 o 
   3   2  15       10.83       16.44      2.41 o 
   4   2  15        1.70        0.37      1.92 o 
   5   2  15        1.08        1.38      2.05 o 
   6   2  15       38.57       45.12      3.74 o 
   7   2  15        3.94        2.54      3.44 o 
 -10   3  15        7.87        8.38      2.19 o 
  -9   3  15       32.96       26.02      2.74 o 
  -8   3  15      218.31      234.42      6.35 o 
  -7   3  15        8.23        9.69      2.06 o 
  -6   3  15       58.76       52.92      3.39 o 
  -5   3  15       22.13       25.37      2.62 o 
  -4   3  15       17.77       21.68      2.39 o 
  -3   3  15       51.71       52.12      2.87 o 
  -2   3  15        4.93        7.35      1.63 o 
  -1   3  15       65.60       67.01      2.89 o 
   0   3  15       32.50       34.63      2.45 o 
   1   3  15       64.64       60.66      3.30 o 
   2   3  15        3.70        3.00      1.68 o 
   3   3  15      169.27      200.41      5.27 o 
   4   3  15      104.42      124.32      7.06 o 
   5   3  15        0.02       -0.16      1.76 o 
   6   3  15      121.05      144.97      5.57 o 
  -9   4  15      131.29      153.89      5.31 o 
  -8   4  15      124.71      129.67      4.84 o 
  -7   4  15       65.26       59.90      3.65 o 
  -6   4  15       87.47      108.09      4.39 o 
  -5   4  15      117.30      141.05      4.84 o 
  -4   4  15       33.88       33.01      2.86 o 
  -3   4  15        0.62        0.75      1.39 o 
  -2   4  15       32.83       32.43      2.78 o 
  -1   4  15      196.99      183.64      4.84 o 
   0   4  15        3.18        8.35      1.58 o 
   1   4  15        0.41        2.31      1.62 o 
   2   4  15       58.00       59.56      3.34 o 
   3   4  15        0.14        1.94      1.71 o 
   4   4  15        2.30        4.22      2.17 o 
   5   4  15      112.96      144.67      4.89 o 
  -7   5  15      120.27      108.08      5.30 o 
  -6   5  15      173.22      169.57      6.21 o 
  -5   5  15        4.25        3.95      2.09 o 
  -4   5  15       11.63       20.36      2.45 o 
  -3   5  15      125.61      155.50      6.07 o 
  -2   5  15       34.36       41.24      2.75 o 
  -1   5  15      152.03      153.62      4.52 o 
   0   5  15       50.76       48.05      3.44 o 
   1   5  15       15.36       16.92      2.28 o 
   2   5  15       33.07       41.28      2.97 o 
   3   5  15       25.34       24.91      2.61 o 
  -4   6  15        8.65        5.12      2.31 o 
  -3   6  15      468.38      523.74     10.28 o 
  -2   6  15       17.34       18.80      2.51 o 
  -1   6  15        3.72        1.38      2.27 o 
   0   6  15       10.73       15.24      2.87 o 
   1   6  15       43.22       50.32      4.09 o 
 -10   0  16       33.38       29.56      4.20 o 
  -8   0  16        5.91        8.36      2.84 o 
  -6   0  16        6.65       10.49      3.75 o 
  -4   0  16      134.67      116.15      6.29 o 
  -2   0  16       76.13       91.93      5.68 o 
   0   0  16        0.00       -0.51      1.66 o 
   2   0  16        0.59        0.82      1.89 o 
   4   0  16       10.51       10.21      3.37 o 
   6   0  16      101.81       92.33      7.11 o 
 -10   1  16       15.11       16.59      2.52 o 
  -9   1  16       62.57       60.14      3.73 o 
  -8   1  16       26.05       27.79      2.75 o 
  -7   1  16       16.81       16.13      2.33 o 
  -6   1  16       71.65       79.87      4.04 o 
  -5   1  16       14.71       17.39      2.26 o 
  -4   1  16        4.99        7.91      1.92 o 
  -3   1  16       87.58       83.05      3.99 o 
  -2   1  16        8.02        5.44      1.51 o 
  -1   1  16        5.42        6.68      1.69 o 
   0   1  16        0.01        0.39      1.22 o 
   1   1  16       19.57       23.82      2.05 o 
   2   1  16        5.25        5.36      1.44 o 
   3   1  16        2.25        1.81      1.64 o 
   4   1  16       85.43       74.56      4.36 o 
   5   1  16       24.22       22.18      3.00 o 
   6   1  16       23.52       29.97      3.40 o 
  -9   2  16        2.39        1.47      1.89 o 
  -8   2  16        0.04        2.84      1.84 o 
  -7   2  16      108.02      108.12      4.45 o 
  -6   2  16        8.52        8.71      2.02 o 
  -5   2  16       23.97       18.91      2.35 o 
  -4   2  16       32.60       31.50      2.79 o 
  -3   2  16       14.43       14.34      2.20 o 
  -2   2  16       30.15       24.45      2.55 o 
  -1   2  16        0.48        0.85      1.41 o 
   0   2  16       50.64       48.79      2.60 o 
   1   2  16        8.44       13.02      1.72 o 
   2   2  16        8.61       13.92      2.04 o 
   3   2  16        2.24        4.95      1.79 o 
   4   2  16       11.90       12.13      2.21 o 
   5   2  16       29.14       36.97      3.50 o 
  -8   3  16        3.03       -0.01      1.81 o 
  -7   3  16        1.52        0.83      1.80 o 
  -6   3  16        0.07        2.23      1.71 o 
  -5   3  16       80.31       80.74      4.12 o 
  -4   3  16       52.87       60.27      3.62 o 
  -3   3  16        3.16        6.23      1.86 o 
  -2   3  16        2.97        2.45      1.64 o 
  -1   3  16       16.64       25.83      2.39 o 
   0   3  16       32.09       27.67      2.19 o 
   1   3  16      107.37      129.62      4.34 o 
   2   3  16        4.92        3.95      2.15 o 
   3   3  16       23.40       25.61      3.00 o 
   4   3  16        6.67        5.62      2.39 o 
  -7   4  16       17.01       22.33      2.71 o 
  -6   4  16        0.21        2.18      2.00 o 
  -5   4  16       90.85      109.75      7.54 o 
  -4   4  16        0.50        2.25      1.88 o 
  -3   4  16        1.25       -0.29      1.52 o 
  -2   4  16      131.42      152.93      4.60 o 
  -1   4  16        6.96        7.64      2.12 o 
   0   4  16        0.20        0.27      1.90 o 
   1   4  16       55.07       59.14      3.39 o 
   2   4  16      425.19      494.82      9.16 o 
   3   4  16        7.93        9.49      2.25 o 
  -4   5  16       72.83       93.23      9.37 o 
  -3   5  16       11.34       21.71      2.64 o 
  -2   5  16      235.02      267.56      6.21 o 
  -1   5  16      284.34      291.37      7.55 o 
   0   5  16        0.31       -1.57      2.05 o 
   1   5  16      212.63      233.04      5.99 o 
  -7   0  17        0.49        2.39      2.51 o 
  -5   0  17      143.79      149.19      7.30 o 
  -3   0  17      136.75      133.91     14.55 o 
  -1   0  17        0.06        3.77      2.52 o 
   1   0  17       11.37        6.10      2.32 o 
   3   0  17       59.63       83.52     10.54 o 
  -8   1  17        0.28       -0.36      1.70 o 
  -7   1  17       22.14       23.30      2.70 o 
  -6   1  17        0.67        1.34      2.10 o 
  -5   1  17       34.71       37.32      3.10 o 
  -4   1  17       12.93       11.49      2.22 o 
  -3   1  17       89.29      101.79      6.93 o 
  -2   1  17       50.83       58.32      3.70 o 
  -1   1  17       27.04       29.19      2.51 o 
   0   1  17      107.26      108.51      3.59 o 
   1   1  17       25.92       32.00      2.38 o 
   2   1  17      125.25      122.73      4.38 o 
   3   1  17        2.88       -0.18      1.72 o 
   4   1  17        4.98        5.52      2.45 o 
  -7   2  17       44.60       48.45      3.64 o 
  -6   2  17       80.44      107.32      4.64 o 
  -5   2  17        1.07       -1.06      1.68 o 
  -4   2  17      110.20      128.68      4.85 o 
  -3   2  17      141.27      156.68      5.30 o 
  -2   2  17        1.73        2.91      1.89 o 
  -1   2  17      280.59      298.33      6.54 o 
   0   2  17      246.77      309.20      6.73 o 
   1   2  17      141.97      192.23      5.34 o 
   2   2  17        5.80        9.31      2.06 o 
   3   2  17       16.07       20.78      2.48 o 
  -6   3  17      156.32      180.61      5.84 o 
  -5   3  17       44.39       47.68      4.09 o 
  -4   3  17        0.02       -1.86      1.55 o 
  -3   3  17       43.02       58.07      3.72 o 
  -2   3  17       74.75       93.28      3.95 o 
  -1   3  17       77.20       92.98      4.08 o 
   0   3  17       97.70      134.35      4.89 o 
   1   3  17       77.60       86.64      4.13 o 
   2   3  17       18.89       26.29      2.68 o 
  -3   4  17      115.77      126.41      4.89 o 
  -2   4  17       59.58       71.14      3.66 o 
  -1   4  17        9.88       15.82      2.21 o 
  -4   0  18       11.37       14.12      3.46 o 
  -2   0  18      620.07      752.37     19.30 o 
   0   0  18       24.44       26.58      3.47 o 
  -5   1  18      288.42      332.76      8.13 o 
  -4   1  18        4.57        4.03      1.98 o 
  -3   1  18       10.28       16.31      2.56 o 
  -2   1  18       43.31       41.52      3.34 o 
  -1   1  18       10.61        6.71      2.12 o 
   0   1  18       20.21       26.39      2.50 o 
   1   1  18        1.05        7.85      2.07 o 
  -4   2  18      146.07      184.97      5.96 o 
  -3   2  18       31.43       35.43      3.14 o 
  -2   2  18        0.50       -0.92      1.63 o 
  -1   2  18       60.94       63.29      4.02 o 
                                                 
